# Supplementary material for: Social Differentiation in Common Bottlenose Dolphins (Tursiops truncatus) that Engage in Human-Related Foraging Behaviors
Source: PLoS One. 2017 Feb 1;12(2):e0170151. doi: 10.1371/journal.pone.0170151 (PMC5287471; doi:10.1371/journal.pone.0170151)
Supplement: S1 Dataset — All sighting data including sighting locations and human-interaction behaviors observed and dolphin group size; sighting data by individual dolphins; beg and trawler status for each dolphin; and social clusters with beg and trawler status. (XLSX) [file pone.0170151.s002.xlsx]

## Sheet: all sightings
Sighting Code	Survey Date	Sighting Number	Start Time	Latitude Start	Longitude Start	HI Observed?	Beg?	Trawler	Sighting Code	D Final Best Group size
16Apr09_s01	2009-04-16	1	12:04	32.0109	-81.0007	FALSE	FALSE	FALSE	16Apr09_s01	2
16Apr09_s02	2009-04-16	2	12:26	32.0084	-81.0153	FALSE	FALSE	FALSE	16Apr09_s02	2
16Apr09_s03	2009-04-16	3	12:52	31.9906	-81.0233	FALSE	FALSE	FALSE	16Apr09_s03	6
20Apr09_s01	2009-04-20	1	11:25	31.9786	-80.9907	FALSE	FALSE	FALSE	20Apr09_s01	2
20Apr09_s02	2009-04-20	2	14:27	32.0125	-80.9892	TRUE	TRUE	FALSE	20Apr09_s02	4
29Apr09_s01	2009-04-29	1	9:32	32.0188	-81.0308	FALSE	FALSE	FALSE	29Apr09_s01	5
29Apr09_s02	2009-04-29	2	10:14	32.0094	-81.0087	TRUE	TRUE	FALSE	29Apr09_s02	14
29Apr09_s03	2009-04-29	3	10:56	31.987	-81.004	TRUE	TRUE	FALSE	29Apr09_s03	4
29Apr09_s04	2009-04-29	4	11:16	31.9697	-81.0087	FALSE	FALSE	FALSE	29Apr09_s04	10
29Apr09_s05	2009-04-29	5	12:28	31.9642	-81.0113	FALSE	FALSE	FALSE	29Apr09_s05	4
29Apr09_s06	2009-04-29	6	13:27	31.9642	-80.9559	TRUE	TRUE	FALSE	29Apr09_s06	41
29Apr09_s07	2009-04-29	7	14:39	32.0209	-80.9408	FALSE	FALSE	FALSE	29Apr09_s07	1
04May09_s01	2009-05-04	1	13:30	31.9882	-81.0338	FALSE	FALSE	FALSE	04May09_s01	6
26May09_s01	2009-05-26	1	9:21	32.0724	-80.9722	FALSE	FALSE	FALSE	26May09_s01	3
26May09_s02	2009-05-26	2	9:55	32.0366	-80.9282	FALSE	FALSE	FALSE	26May09_s02	3
27May09_s01	2009-05-27	1	9:05	32.0097	-81.0153	TRUE	TRUE	FALSE	27May09_s01	11
27May09_s02	2009-05-27	2	9:40	32.01	-81.0048	FALSE	FALSE	FALSE	27May09_s02	3
27May09_s03	2009-05-27	3	10:25	31.9324	-80.9695	FALSE	FALSE	FALSE	27May09_s03	10
27May09_s04	2009-05-27	4	11:27	31.923	-80.9625	FALSE	FALSE	FALSE	27May09_s04	3
27May09_s05	2009-05-27	5	12:45	31.9992	-81.0526	FALSE	FALSE	FALSE	27May09_s05	3
28May09_s01	2009-05-28	1	8:39	32.0206	-81.0571	FALSE	FALSE	FALSE	28May09_s01	3
28May09_s02	2009-05-28	2	9:25	32.0075	-81.016	TRUE	TRUE	FALSE	28May09_s02	10
28May09_s03	2009-05-28	3	10:40	31.9421	-81.0783	FALSE	FALSE	FALSE	28May09_s03	2
28May09_s04	2009-05-28	4	11:55	31.9229	-81.0806	FALSE	FALSE	FALSE	28May09_s04	11
28May09_s05	2009-05-28	5	12:41	31.9142	-81.1014	FALSE	FALSE	FALSE	28May09_s05	10
28May09_s06	2009-05-28	6	13:20	31.8898	-81.0842	FALSE	FALSE	FALSE	28May09_s06	5
28May09_s07	2009-05-28	7	14:13	31.8971	-80.9736	FALSE	FALSE	FALSE	28May09_s07	4
30May09_s01	2009-05-30	1	10:18	31.959	-81.0077	FALSE	FALSE	FALSE	30May09_s01	2
30May09_s02	2009-05-30	2	11:08	31.9361	-80.9718	TRUE	TRUE	FALSE	30May09_s02	8
30May09_s03	2009-05-30	3	13:29	31.916	-80.9783	FALSE	FALSE	FALSE	30May09_s03	2
30May09_s04	2009-05-30	4	14:44	31.9597	-80.9731	TRUE	TRUE	FALSE	30May09_s04	4
30May09_s05	2009-05-30	5	16:14	32.0196	-81.0205	FALSE	FALSE	FALSE	30May09_s05	2
30May09_s06	2009-05-30	6	16:54	32.0133	-81.0354	FALSE	FALSE	FALSE	30May09_s06	1
31May09_s01	2009-05-31	1	11:46	32.0403	-80.9783	FALSE	FALSE	FALSE	31May09_s01	2
31May09_s02	2009-05-31	2	12:28	32.0353	-80.9587	FALSE	FALSE	FALSE	31May09_s02	1
31May09_s03	2009-05-31	3	12:58	32.0129	-80.9269	TRUE	TRUE	FALSE	31May09_s03	16
31May09_s04	2009-05-31	4	14:03	32.0135	-80.8838	TRUE	TRUE	FALSE	31May09_s04	8
31May09_s05	2009-05-31	5	14:36	32.0175	-80.8824	TRUE	TRUE	FALSE	31May09_s05	7
31May09_s06	2009-05-31	6	15:54	32.0678	-80.9817	FALSE	FALSE	FALSE	31May09_s06	3
02Jun09_s01	2009-06-02	1	9:21	32.0389	-81.0446	FALSE	FALSE	FALSE	02Jun09_s01	4
02Jun09_s02	2009-06-02	2	9:48	32.0438	-81.0412	FALSE	FALSE	FALSE	02Jun09_s02	1
02Jun09_s03	2009-06-02	3	12:17	31.9654	-80.9668	FALSE	FALSE	FALSE	02Jun09_s03	3
02Jun09_s04	2009-06-02	4	13:49	31.9749	-81.0047	FALSE	FALSE	FALSE	02Jun09_s04	3
06Jun09_s01	2009-06-06	1	10:08	32.023	-81.0293	FALSE	FALSE	FALSE	06Jun09_s01	3
06Jun09_s02	2009-06-06	2	10:49	32.0117	-81.0112	FALSE	FALSE	FALSE	06Jun09_s02	6
06Jun09_s03	2009-06-06	3	12:09	31.9554	-80.9334	FALSE	FALSE	FALSE	06Jun09_s03	16
06Jun09_s04	2009-06-06	4	13:01	32.0136	-80.9252	TRUE	TRUE	FALSE	06Jun09_s04	11
07Jun09_s01	2009-06-07	1	10:56	32.022	-80.9416	FALSE	FALSE	FALSE	07Jun09_s01	9
07Jun09_s02	2009-06-07	2	11:47	31.9668	-80.9293	FALSE	FALSE	FALSE	07Jun09_s02	4
09Jun09_s01	2009-06-09	1	12:45	32.0197	-81.0209	FALSE	FALSE	FALSE	09Jun09_s01	1
09Jun09_s02	2009-06-09	2	13:08	31.9994	-81.0041	FALSE	FALSE	FALSE	09Jun09_s02	1
09Jun09_s03	2009-06-09	3	13:34	31.9546	-81.0029	FALSE	FALSE	FALSE	09Jun09_s03	2
09Jun09_s04	2009-06-09	4	13:58	31.9298	-80.9875	FALSE	FALSE	FALSE	09Jun09_s04	2
09Jun09_s05	2009-06-09	5	14:52	31.9292	-81.0205	FALSE	FALSE	FALSE	09Jun09_s05	2
09Jun09_s06	2009-06-09	6	16:23	31.9521	-80.9855	FALSE	FALSE	FALSE	09Jun09_s06	14
10Jun09_s01	2009-06-10	1	11:15	31.9432	-80.9862	TRUE	TRUE	FALSE	10Jun09_s01	2
10Jun09_s02	2009-06-10	2	11:46	31.9231	-80.9666	TRUE	TRUE	FALSE	10Jun09_s02	7
10Jun09_s03	2009-06-10	3	12:14	31.9236	-80.9682	FALSE	FALSE	FALSE	10Jun09_s03	11
10Jun09_s04	2009-06-10	4	13:01	31.9377	-80.9734	FALSE	FALSE	FALSE	10Jun09_s04	6
10Jun09_s05	2009-06-10	5	13:31	31.9366	-80.9727	FALSE	FALSE	FALSE	10Jun09_s05	3
10Jun09_s06	2009-06-10	6	13:49	31.9471	-80.9853	FALSE	FALSE	FALSE	10Jun09_s06	3
10Jun09_s07	2009-06-10	7	14:43	32.0152	-81.0324	FALSE	FALSE	FALSE	10Jun09_s07	1
10Jun09_s08	2009-06-10	8	16:50	32.0212	-80.9862	FALSE	FALSE	FALSE	10Jun09_s08	1
10Jun09_s09	2009-06-10	9	17:29	32.0234	-80.9864	FALSE	FALSE	FALSE	10Jun09_s09	2
11Jun09_s01	2009-06-11	1	10:58	31.9947	-80.8901	FALSE	FALSE	FALSE	11Jun09_s01	8
11Jun09_s02	2009-06-11	2	11:54	31.9981	-80.8562	FALSE	FALSE	FALSE	11Jun09_s02	4
11Jun09_s03	2009-06-11	3	12:14	31.9877	-80.8559	FALSE	FALSE	FALSE	11Jun09_s03	8
11Jun09_s04	2009-06-11	4	13:34	32.0072	-80.8763	FALSE	FALSE	FALSE	11Jun09_s04	2
13Jun09_s01	2009-06-13	1	10:08	32.0005	-81.0496	FALSE	FALSE	FALSE	13Jun09_s01	4
13Jun09_s02	2009-06-13	2	10:29	32.0008	-81.0526	FALSE	FALSE	FALSE	13Jun09_s02	1
13Jun09_s03	2009-06-13	3	10:48	32.0138	-81.0376	FALSE	FALSE	FALSE	13Jun09_s03	2
13Jun09_s04	2009-06-13	4	11:20	32.0384	-81.0445	TRUE	FALSE	FALSE	13Jun09_s04	2
13Jun09_s05	2009-06-13	5	12:05	32.0623	-80.9899	FALSE	FALSE	FALSE	13Jun09_s05	3
13Jun09_s06	2009-06-13	6	12:36	32.0371	-80.9605	FALSE	FALSE	FALSE	13Jun09_s06	11
14Jun09_s01	2009-06-14	1	9:40	31.9221	-81.0801	TRUE	TRUE	FALSE	14Jun09_s01	18
14Jun09_s02	2009-06-14	2	11:02	31.8738	-80.999	FALSE	FALSE	FALSE	14Jun09_s02	6
14Jun09_s03	2009-06-14	3	11:32	31.8904	-80.978	TRUE	TRUE	FALSE	14Jun09_s03	4
14Jun09_s04	2009-06-14	4	11:57	31.8993	-80.9766	FALSE	FALSE	FALSE	14Jun09_s04	2
14Jun09_s05	2009-06-14	5	13:01	31.9493	-80.9912	TRUE	TRUE	FALSE	14Jun09_s05	2
16Jun09_s01	2009-06-16	1	7:51	32.0002	-81.0504	FALSE	FALSE	FALSE	16Jun09_s01	2
16Jun09_s02	2009-06-16	2	8:10	32.0131	-81.0463	FALSE	FALSE	FALSE	16Jun09_s02	2
16Jun09_s03	2009-06-16	3	8:33	32.0219	-81.0299	TRUE	TRUE	FALSE	16Jun09_s03	17
17Jun09_s01	2009-06-17	1	8:39	32.0109	-81.0007	TRUE	TRUE	FALSE	17Jun09_s01	7
17Jun09_s02	2009-06-17	2	11:19	32.0328	-80.9368	FALSE	FALSE	FALSE	17Jun09_s02	2
17Jun09_s03	2009-06-17	3	12:08	32.008	-80.9125	FALSE	FALSE	FALSE	17Jun09_s03	4
17Jun09_s04	2009-06-17	4	12:32	32.0016	-80.9131	FALSE	FALSE	FALSE	17Jun09_s04	3
17Jun09_s05	2009-06-17	5	13:14	32.0121	-80.883	TRUE	TRUE	FALSE	17Jun09_s05	18
17Jun09_s06	2009-06-17	6	13:43	32.0097	-80.8836	TRUE	TRUE	FALSE	17Jun09_s06	2
17Jun09_s07	2009-06-17	7	14:08	32.008	-80.8905	TRUE	TRUE	FALSE	17Jun09_s07	7
17Jun09_s08	2009-06-17	8	14:28	32.0046	-80.906	FALSE	FALSE	FALSE	17Jun09_s08	2
18Jun09_s01	2009-06-18	1	10:50	31.9522	-81.0837	FALSE	FALSE	FALSE	18Jun09_s01	1
18Jun09_s02	2009-06-18	2	11:44	31.9815	-81.0524	FALSE	FALSE	FALSE	18Jun09_s02	1
18Jun09_s03	2009-06-18	3	12:11	31.977	-81.0447	FALSE	FALSE	FALSE	18Jun09_s03	3
18Jun09_s04	2009-06-18	4	12:51	32.0002	-81.0173	FALSE	FALSE	FALSE	18Jun09_s04	4
18Jun09_s05	2009-06-18	5	13:37	31.9597	-81.0072	TRUE	TRUE	FALSE	18Jun09_s05	2
18Jun09_s06	2009-06-18	6	13:49	31.9601	-81.0083	TRUE	TRUE	FALSE	18Jun09_s06	3
20Jun09_s01	2009-06-20	1	10:30	31.986	-80.8564	FALSE	FALSE	FALSE	20Jun09_s01	5
20Jun09_s02	2009-06-20	2	10:55	31.9882	-80.8556	FALSE	FALSE	FALSE	20Jun09_s02	1
20Jun09_s03	2009-06-20	3	11:33	32.0001	-80.861	FALSE	FALSE	FALSE	20Jun09_s03	1
20Jun09_s04	2009-06-20	4	11:52	32.0008	-80.8606	FALSE	FALSE	FALSE	20Jun09_s04	11
20Jun09_s05	2009-06-20	5	12:52	31.9905	-80.8911	FALSE	FALSE	FALSE	20Jun09_s05	5
20Jun09_s06	2009-06-20	6	15:08	32.0084	-80.9066	FALSE	FALSE	FALSE	20Jun09_s06	1
20Jun09_s07	2009-06-20	7	15:31	32.0126	-80.8831	TRUE	TRUE	FALSE	20Jun09_s07	10
20Jun09_s08	2009-06-20	8	15:52	32.0131	-80.8835	FALSE	FALSE	FALSE	20Jun09_s08	2
21Jun09_s01	2009-06-21	1	10:03	31.9977	-81.0194	FALSE	FALSE	FALSE	21Jun09_s01	5
21Jun09_s02	2009-06-21	2	10:46	31.9819	-81.0371	TRUE	TRUE	FALSE	21Jun09_s02	2
21Jun09_s03	2009-06-21	3	11:16	31.982	-81.0537	FALSE	FALSE	FALSE	21Jun09_s03	2
21Jun09_s04	2009-06-21	4	11:29	31.978	-81.054	FALSE	FALSE	FALSE	21Jun09_s04	1
21Jun09_s05	2009-06-21	5	11:44	31.9567	-81.0602	FALSE	FALSE	FALSE	21Jun09_s05	1
21Jun09_s06	2009-06-21	6	12:58	31.933	-81.0841	FALSE	FALSE	FALSE	21Jun09_s06	2
21Jun09_s07	2009-06-21	7	13:53	31.9773	-81.0447	FALSE	FALSE	FALSE	21Jun09_s07	5
23Jun09_s01	2009-06-23	1	11:37	31.9457	-81.068	FALSE	FALSE	FALSE	23Jun09_s01	1
23Jun09_s02	2009-06-23	2	11:55	31.9212	-81.0742	FALSE	FALSE	FALSE	23Jun09_s02	2
23Jun09_s03	2009-06-23	3	12:22	31.8898	-81.0877	FALSE	FALSE	FALSE	23Jun09_s03	3
23Jun09_s04	2009-06-23	4	12:40	31.8749	-81.0709	FALSE	FALSE	FALSE	23Jun09_s04	7
23Jun09_s05	2009-06-23	5	13:11	31.9065	-81.0112	TRUE	TRUE	FALSE	23Jun09_s05	1
23Jun09_s06	2009-06-23	6	14:15	31.8858	-81.0067	FALSE	FALSE	FALSE	23Jun09_s06	1
23Jun09_s07	2009-06-23	7	14:41	31.8753	-80.9999	FALSE	FALSE	FALSE	23Jun09_s07	2
23Jun09_s08	2009-06-23	8	14:59	31.8827	-80.9838	TRUE	TRUE	FALSE	23Jun09_s08	2
23Jun09_s09	2009-06-23	9	16:03	31.8933	-80.9727	TRUE	TRUE	FALSE	23Jun09_s09	8
23Jun09_s10	2009-06-23	10	18:28	32.0013	-81.0486	TRUE	TRUE	FALSE	23Jun09_s10	4
24Jun09_s01	2009-06-24	1	18:54	32.0018	-80.9088	FALSE	FALSE	FALSE	24Jun09_s01	4
27Jun09_s01	2009-06-27	1	9:32	32.0213	-81.0271	FALSE	FALSE	FALSE	27Jun09_s01	1
27Jun09_s02	2009-06-27	2	9:53	32.0136	-81.0165	TRUE	TRUE	FALSE	27Jun09_s02	20
27Jun09_s03	2009-06-27	3	11:02	31.9904	-81.0018	FALSE	FALSE	FALSE	27Jun09_s03	3
27Jun09_s04	2009-06-27	4	13:31	31.9478	-80.9836	TRUE	TRUE	FALSE	27Jun09_s04	5
27Jun09_s05	2009-06-27	5	15:01	32.0161	-81.0596	FALSE	FALSE	FALSE	27Jun09_s05	3
28Jun09_s01	2009-06-28	1	9:57	32.0021	-81.0477	FALSE	FALSE	FALSE	28Jun09_s01	3
28Jun09_s02	2009-06-28	2	10:47	31.9597	-80.9737	FALSE	FALSE	FALSE	28Jun09_s02	2
28Jun09_s03	2009-06-28	3	10:57	31.9602	-80.9699	FALSE	FALSE	FALSE	28Jun09_s03	4
28Jun09_s04	2009-06-28	4	11:55	31.9737	-80.9918	FALSE	FALSE	FALSE	28Jun09_s04	2
28Jun09_s05	2009-06-28	5	12:22	31.973	-80.9927	FALSE	FALSE	FALSE	28Jun09_s05	4
28Jun09_s06	2009-06-28	6	14:18	31.9618	-80.9847	FALSE	FALSE	FALSE	28Jun09_s06	1
28Jun09_s07	2009-06-28	7	14:48	31.9879	-81.0002	FALSE	FALSE	FALSE	28Jun09_s07	2
28Jun09_s08	2009-06-28	8	15:14	32.0109	-81.0162	FALSE	FALSE	FALSE	28Jun09_s08	2
30Jun09_s01	2009-06-30	1	7:46	32.0111	-81.0555	FALSE	FALSE	FALSE	30Jun09_s01	8
30Jun09_s02	2009-06-30	2	8:41	32.0235	-81.0423	FALSE	FALSE	FALSE	30Jun09_s02	4
30Jun09_s03	2009-06-30	3	9:35	32.0582	-80.9806	FALSE	FALSE	FALSE	30Jun09_s03	1
30Jun09_s04	2009-06-30	4	10:44	32.0258	-80.9408	FALSE	FALSE	FALSE	30Jun09_s04	8
01Jul09_s01	2009-07-01	1	9:50	31.9272	-80.9831	TRUE	TRUE	FALSE	01Jul09_s01	2
01Jul09_s02	2009-07-01	2	13:57	31.9257	-80.9683	FALSE	FALSE	FALSE	01Jul09_s02	3
01Jul09_s03	2009-07-01	3	14:30	31.9562	-81.0032	TRUE	TRUE	FALSE	01Jul09_s03	39
01Jul09_s04	2009-07-01	4	15:48	32.0258	-81.0475	TRUE	TRUE	FALSE	01Jul09_s04	19
01Jul09_s05	2009-07-01	5	16:35	32.0074	-81.0525	FALSE	FALSE	FALSE	01Jul09_s05	1
02Jul09_s01	2009-07-02	1	9:37	32.0042	-81.0172	FALSE	FALSE	FALSE	02Jul09_s01	3
02Jul09_s02	2009-07-02	2	9:53	32.007	-81.0168	FALSE	FALSE	FALSE	02Jul09_s02	7
02Jul09_s03	2009-07-02	3	10:16	32.0036	-81.0183	TRUE	TRUE	FALSE	02Jul09_s03	6
02Jul09_s04	2009-07-02	4	10:42	31.9886	-81.035	TRUE	TRUE	FALSE	02Jul09_s04	4
02Jul09_s05	2009-07-02	5	12:05	31.9775	-81.0451	TRUE	TRUE	FALSE	02Jul09_s05	5
02Jul09_s06	2009-07-02	6	13:09	31.9438	-81.074	FALSE	FALSE	FALSE	02Jul09_s06	3
03Jul09_s01	2009-07-03	1	8:33	32.0224	-81.0311	FALSE	FALSE	FALSE	03Jul09_s01	5
03Jul09_s02	2009-07-03	2	8:55	32.022	-81.0337	FALSE	FALSE	FALSE	03Jul09_s02	4
03Jul09_s03	2009-07-03	3	9:17	32.0294	-81.049	FALSE	FALSE	FALSE	03Jul09_s03	2
03Jul09_s04	2009-07-03	4	10:00	32.0639	-80.9911	FALSE	FALSE	FALSE	03Jul09_s04	3
03Jul09_s05	2009-07-03	5	10:27	32.0349	-80.958	TRUE	TRUE	FALSE	03Jul09_s05	7
03Jul09_s06	2009-07-03	6	10:54	32.0188	-80.9415	FALSE	FALSE	FALSE	03Jul09_s06	6
03Jul09_s07	2009-07-03	7	12:14	32.0144	-80.8839	TRUE	TRUE	FALSE	03Jul09_s07	20
03Jul09_s08	2009-07-03	8	13:37	32.0046	-80.9011	FALSE	FALSE	FALSE	03Jul09_s08	1
03Jul09_s09	2009-07-03	9	14:04	32.0265	-80.9278	FALSE	FALSE	FALSE	03Jul09_s09	1
05Jul09_s01	2009-07-05	1	10:27	32.0209	-81.0299	FALSE	FALSE	FALSE	05Jul09_s01	3
05Jul09_s02	2009-07-05	2	10:55	32.0098	-81.0168	FALSE	FALSE	FALSE	05Jul09_s02	7
05Jul09_s03	2009-07-05	3	11:46	31.9763	-81.0098	FALSE	FALSE	FALSE	05Jul09_s03	2
05Jul09_s04	2009-07-05	4	12:03	31.9515	-80.9849	FALSE	FALSE	FALSE	05Jul09_s04	1
05Jul09_s05	2009-07-05	5	12:22	31.9636	-80.9822	FALSE	FALSE	FALSE	05Jul09_s05	2
05Jul09_s06	2009-07-05	6	13:03	31.9675	-80.9725	FALSE	FALSE	FALSE	05Jul09_s06	9
05Jul09_s07	2009-07-05	7	15:19	31.9686	-80.9593	FALSE	FALSE	FALSE	05Jul09_s07	11
07Jul09_s01	2009-07-07	1	10:25	32.0136	-81.0144	TRUE	FALSE	FALSE	07Jul09_s01	14
07Jul09_s02	2009-07-07	2	11:08	31.9693	-81.0058	TRUE	FALSE	FALSE	07Jul09_s02	12
07Jul09_s03	2009-07-07	3	12:50	31.9797	-80.9799	FALSE	FALSE	FALSE	07Jul09_s03	1
07Jul09_s04	2009-07-07	4	12:57	31.9811	-80.9763	FALSE	FALSE	FALSE	07Jul09_s04	4
07Jul09_s05	2009-07-07	5	13:46	31.9683	-80.9312	FALSE	FALSE	FALSE	07Jul09_s05	4
07Jul09_s06	2009-07-07	6	14:25	32.0207	-80.921	FALSE	FALSE	FALSE	07Jul09_s06	2
11Jul09_s01	2009-07-11	1	10:27	32.0404	-80.9774	FALSE	FALSE	FALSE	11Jul09_s01	2
11Jul09_s02	2009-07-11	2	10:42	32.0406	-80.9768	FALSE	FALSE	FALSE	11Jul09_s02	1
11Jul09_s03	2009-07-11	3	11:04	32.0435	-80.9691	TRUE	TRUE	FALSE	11Jul09_s03	12
11Jul09_s04	2009-07-11	4	12:13	31.9963	-80.881	FALSE	FALSE	FALSE	11Jul09_s04	2
11Jul09_s05	2009-07-11	5	12:48	31.9967	-80.8561	FALSE	FALSE	FALSE	11Jul09_s05	6
11Jul09_s06	2009-07-11	6	13:30	31.9876	-80.8557	TRUE	TRUE	FALSE	11Jul09_s06	2
11Jul09_s07	2009-07-11	7	13:45	31.9859	-80.8558	FALSE	FALSE	FALSE	11Jul09_s07	2
12Jul09_s01	2009-07-12	1	9:58	31.9219	-80.9664	FALSE	FALSE	FALSE	12Jul09_s01	7
12Jul09_s02	2009-07-12	2	10:16	31.9202	-80.9634	FALSE	FALSE	FALSE	12Jul09_s02	8
12Jul09_s03	2009-07-12	3	10:48	31.9157	-80.9527	FALSE	FALSE	FALSE	12Jul09_s03	7
12Jul09_s04	2009-07-12	4	11:29	31.9162	-80.9573	FALSE	FALSE	FALSE	12Jul09_s04	6
12Jul09_s05	2009-07-12	5	12:30	31.9533	-80.9327	FALSE	FALSE	FALSE	12Jul09_s05	17
15Jul09_s01	2009-07-15	1	8:07	32.0133	-81.047	TRUE	TRUE	FALSE	15Jul09_s01	1
15Jul09_s02	2009-07-15	2	9:21	32.0401	-80.9773	FALSE	FALSE	FALSE	15Jul09_s02	4
15Jul09_s03	2009-07-15	3	10:28	32.0317	-80.9527	FALSE	FALSE	FALSE	15Jul09_s03	8
15Jul09_s04	2009-07-15	4	11:02	32.0295	-80.9505	FALSE	FALSE	FALSE	15Jul09_s04	2
15Jul09_s05	2009-07-15	5	11:18	32.0198	-80.9416	TRUE	TRUE	FALSE	15Jul09_s05	6
15Jul09_s06	2009-07-15	6	11:35	32.0278	-80.9462	FALSE	FALSE	FALSE	15Jul09_s06	3
15Jul09_s07	2009-07-15	7	11:59	32.0202	-80.9414	FALSE	FALSE	FALSE	15Jul09_s07	10
15Jul09_s08	2009-07-15	8	13:09	32.0363	-80.9601	TRUE	TRUE	FALSE	15Jul09_s08	29
16Jul09_s01	2009-07-16	1	7:24	31.9998	-81.0517	FALSE	FALSE	FALSE	16Jul09_s01	3
16Jul09_s02	2009-07-16	2	9:10	31.9345	-80.9922	FALSE	FALSE	FALSE	16Jul09_s02	4
16Jul09_s03	2009-07-16	3	9:46	31.9296	-81.0083	FALSE	FALSE	FALSE	16Jul09_s03	1
16Jul09_s04	2009-07-16	4	10:25	31.9235	-81.0294	FALSE	FALSE	FALSE	16Jul09_s04	2
16Jul09_s05	2009-07-16	5	11:13	31.9431	-80.9803	FALSE	FALSE	FALSE	16Jul09_s05	3
16Jul09_s06	2009-07-16	6	11:27	31.9426	-80.9775	FALSE	FALSE	FALSE	16Jul09_s06	10
16Jul09_s07	2009-07-16	7	12:26	32.0104	-81.0129	FALSE	FALSE	FALSE	16Jul09_s07	13
16Jul09_s08	2009-07-16	8	13:00	32.0102	-81.0103	FALSE	FALSE	FALSE	16Jul09_s08	5
18Jul09_s01	2009-07-18	1	10:01	31.9846	-81.0361	FALSE	FALSE	FALSE	18Jul09_s01	5
18Jul09_s02	2009-07-18	2	10:49	31.9783	-81.0449	FALSE	FALSE	FALSE	18Jul09_s02	4
18Jul09_s03	2009-07-18	3	11:13	31.9802	-81.0386	TRUE	TRUE	FALSE	18Jul09_s03	13
18Jul09_s04	2009-07-18	4	12:20	31.9438	-81.0755	FALSE	FALSE	FALSE	18Jul09_s04	2
18Jul09_s05	2009-07-18	5	14:16	31.9442	-81.0725	FALSE	FALSE	FALSE	18Jul09_s05	1
19Jul09_s01	2009-07-19	1	11:09	31.8842	-80.9839	FALSE	FALSE	FALSE	19Jul09_s01	1
19Jul09_s02	2009-07-19	2	12:29	31.8941	-81.0048	TRUE	TRUE	FALSE	19Jul09_s02	2
19Jul09_s03	2009-07-19	3	13:14	31.8942	-81.0048	TRUE	TRUE	FALSE	19Jul09_s03	6
19Jul09_s04	2009-07-19	4	14:31	31.9252	-81.0938	FALSE	FALSE	FALSE	19Jul09_s04	12
21Jul09_s01	2009-07-21	1	11:14	32.0672	-80.984	FALSE	FALSE	FALSE	21Jul09_s01	4
21Jul09_s02	2009-07-21	2	11:59	31.993	-80.9129	FALSE	FALSE	FALSE	21Jul09_s02	14
21Jul09_s03	2009-07-21	3	12:38	31.9959	-80.8975	FALSE	FALSE	FALSE	21Jul09_s03	2
21Jul09_s04	2009-07-21	4	13:18	31.9976	-80.8663	FALSE	FALSE	FALSE	21Jul09_s04	5
21Jul09_s05	2009-07-21	5	14:49	31.9952	-80.8559	FALSE	FALSE	FALSE	21Jul09_s05	7
21Jul09_s06	2009-07-21	6	15:37	31.9996	-80.8599	FALSE	FALSE	FALSE	21Jul09_s06	7
21Jul09_s07	2009-07-21	7	15:59	32.0025	-80.8602	FALSE	FALSE	FALSE	21Jul09_s07	2
22Jul09_s01	2009-07-22	1	12:06	31.9271	-81.0718	FALSE	FALSE	FALSE	22Jul09_s01	1
22Jul09_s02	2009-07-22	2	12:57	31.878	-80.9835	TRUE	TRUE	FALSE	22Jul09_s02	5
25Jul09_s01	2009-07-25	1	13:21	31.9555	-81.0031	FALSE	FALSE	FALSE	25Jul09_s01	5
25Jul09_s02	2009-07-25	2	13:33	31.9495	-80.9936	FALSE	FALSE	FALSE	25Jul09_s02	1
25Jul09_s03	2009-07-25	3	13:51	31.9427	-80.9791	FALSE	FALSE	FALSE	25Jul09_s03	5
25Jul09_s04	2009-07-25	4	14:14	31.9362	-80.9728	FALSE	FALSE	FALSE	25Jul09_s04	2
25Jul09_s05	2009-07-25	5	18:23	32.0132	-81.0367	FALSE	FALSE	FALSE	25Jul09_s05	4
26Jul09_s01	2009-07-26	1	10:46	31.9219	-80.9637	FALSE	FALSE	FALSE	26Jul09_s01	6
26Jul09_s02	2009-07-26	2	12:07	31.9142	-80.9777	FALSE	FALSE	FALSE	26Jul09_s02	2
26Jul09_s03	2009-07-26	3	13:44	32.0273	-81.0483	FALSE	FALSE	FALSE	26Jul09_s03	1
29Jul09_s01	2009-07-29	1	7:24	32.0026	-81.0529	FALSE	FALSE	FALSE	29Jul09_s01	11
29Jul09_s02	2009-07-29	2	8:37	32.0012	-81.0486	FALSE	FALSE	FALSE	29Jul09_s02	1
29Jul09_s03	2009-07-29	3	8:59	32.016	-81.0401	TRUE	TRUE	FALSE	29Jul09_s03	12
29Jul09_s04	2009-07-29	4	9:58	32.0162	-81.0177	FALSE	FALSE	FALSE	29Jul09_s04	1
29Jul09_s05	2009-07-29	5	10:37	31.97	-81.0069	FALSE	FALSE	FALSE	29Jul09_s05	2
29Jul09_s06	2009-07-29	6	11:13	31.9839	-81.0038	TRUE	TRUE	FALSE	29Jul09_s06	11
30Jul09_s01	2009-07-30	1	9:08	32.0311	-80.9326	FALSE	FALSE	FALSE	30Jul09_s01	6
30Jul09_s02	2009-07-30	2	12:42	32.0121	-80.883	TRUE	TRUE	FALSE	30Jul09_s02	22
30Jul09_s03	2009-07-30	3	14:18	32.0045	-80.8971	FALSE	FALSE	FALSE	30Jul09_s03	6
01Aug09_s02	2009-08-01	2	10:01	31.9732	-80.9639	FALSE	FALSE	FALSE	01Aug09_s02	2
01Aug09_s03	2009-08-01	3	10:13	31.9713	-80.962	FALSE	FALSE	FALSE	01Aug09_s03	8
01Aug09_s04	2009-08-01	4	10:59	31.9734	-80.9917	FALSE	FALSE	FALSE	01Aug09_s04	7
01Aug09_s05	2009-08-01	5	11:40	31.979	-80.9848	FALSE	FALSE	FALSE	01Aug09_s05	18
04Aug09_s01	2009-08-04	1	11:59	32.0099	-81.0048	FALSE	FALSE	FALSE	04Aug09_s01	4
04Aug09_s02	2009-08-04	2	14:28	32.0277	-80.9427	TRUE	TRUE	FALSE	04Aug09_s02	20
11May10_s01	2010-05-11	1	9:46	32.0038	-81.0476	TRUE	TRUE	FALSE	11May10_s01	1
11May10_s02	2010-05-11	2	9:56	32.0123	-81.0472	TRUE	TRUE	FALSE	11May10_s02	9
11May10_s03	2010-05-11	3	10:32	32.0142	-81.0375	FALSE	FALSE	FALSE	11May10_s03	9
11May10_s04	2010-05-11	4	10:42	32.0194	-81.0313	FALSE	FALSE	FALSE	11May10_s04	25
11May10_s05	2010-05-11	5	14:06	31.9424	-81.0786	FALSE	FALSE	FALSE	11May10_s05	2
22May10_s01	2010-05-22	1	8:51	32.0153	-81.0172	TRUE	TRUE	FALSE	22May10_s01	8
22May10_s02	2010-05-22	2	9:30	32.0025	-81.0042	FALSE	FALSE	FALSE	22May10_s02	2
22May10_s03	2010-05-22	3	9:47	31.9912	-81.0028	TRUE	TRUE	FALSE	22May10_s03	4
22May10_s04	2010-05-22	4	10:12	31.9916	-81.0027	TRUE	TRUE	FALSE	22May10_s04	3
22May10_s05	2010-05-22	5	10:39	31.9736	-81.0087	TRUE	TRUE	FALSE	22May10_s05	7
22May10_s06	2010-05-22	6	11:22	31.9531	-81.0015	FALSE	FALSE	FALSE	22May10_s06	9
22May10_s07	2010-05-22	7	12:59	31.928	-81.0191	FALSE	FALSE	FALSE	22May10_s07	2
22May10_s08	2010-05-22	8	13:33	31.9167	-80.9773	FALSE	FALSE	FALSE	22May10_s08	7
23May10_s01	2010-05-23	1	10:15	31.9696	-80.9265	FALSE	FALSE	FALSE	23May10_s01	2
23May10_s02	2010-05-23	2	11:37	31.9973	-80.8799	FALSE	FALSE	FALSE	23May10_s02	4
23May10_s03	2010-05-23	3	13:37	32.0218	-80.9404	FALSE	FALSE	FALSE	23May10_s03	3
23May10_s04	2010-05-23	4	14:09	32.0558	-80.977	TRUE	TRUE	FALSE	23May10_s04	12
23May10_s05	2010-05-23	5	15:09	32.039	-81.045	FALSE	FALSE	FALSE	23May10_s05	2
29May10_s01	2010-05-29	1	10:43	31.868	-81.0005	TRUE	TRUE	FALSE	29May10_s01	11
29May10_s02	2010-05-29	2	12:18	31.8941	-81.0424	FALSE	FALSE	FALSE	29May10_s02	2
29May10_s03	2010-05-29	3	14:16	32.0078	-81.004	FALSE	FALSE	FALSE	29May10_s03	1
02Jun10_s01	2010-06-02	1	9:52	31.9545	-81.0019	FALSE	FALSE	FALSE	02Jun10_s01	2
02Jun10_s02	2010-06-02	2	10:06	31.9524	-80.9975	FALSE	FALSE	FALSE	02Jun10_s02	3
02Jun10_s03	2010-06-02	3	10:26	31.9472	-80.9847	TRUE	TRUE	FALSE	02Jun10_s03	6
02Jun10_s04	2010-06-02	4	11:02	31.9389	-80.977	FALSE	FALSE	FALSE	02Jun10_s04	5
02Jun10_s05	2010-06-02	5	11:59	31.9654	-80.9667	FALSE	FALSE	FALSE	02Jun10_s05	2
02Jun10_s06	2010-06-02	6	13:21	31.9445	-80.9301	FALSE	FALSE	FALSE	02Jun10_s06	5
02Jun10_s07	2010-06-02	7	14:09	31.9721	-80.928	FALSE	FALSE	FALSE	02Jun10_s07	2
02Jun10_s08	2010-06-02	8	14:20	31.9778	-80.9261	FALSE	FALSE	FALSE	02Jun10_s08	10
05Jun10_s01	2010-06-05	1	7:42	32.0303	-81.0481	TRUE	TRUE	FALSE	05Jun10_s01	5
05Jun10_s02	2010-06-05	2	8:39	32.0629	-80.9907	FALSE	FALSE	FALSE	05Jun10_s02	5
05Jun10_s03	2010-06-05	3	8:59	32.0607	-80.9832	FALSE	FALSE	FALSE	05Jun10_s03	1
05Jun10_s04	2010-06-05	4	9:20	32.0461	-80.9713	FALSE	FALSE	FALSE	05Jun10_s04	1
05Jun10_s05	2010-06-05	5	9:45	32.0349	-80.9571	FALSE	FALSE	FALSE	05Jun10_s05	4
05Jun10_s06	2010-06-05	6	10:11	32.0313	-80.9517	FALSE	FALSE	FALSE	05Jun10_s06	2
05Jun10_s07	2010-06-05	7	10:21	32.0334	-80.9531	FALSE	FALSE	FALSE	05Jun10_s07	1
05Jun10_s08	2010-06-05	8	11:14	31.9948	-80.9092	FALSE	FALSE	FALSE	05Jun10_s08	15
06Jun10_s01	2010-06-06	1	9:00	31.9299	-80.9861	TRUE	TRUE	FALSE	06Jun10_s01	3
06Jun10_s02	2010-06-06	2	9:21	31.9311	-81.005	FALSE	FALSE	FALSE	06Jun10_s02	8
06Jun10_s03	2010-06-06	3	10:35	31.9345	-81.0244	FALSE	FALSE	FALSE	06Jun10_s03	3
06Jun10_s04	2010-06-06	4	11:08	31.9379	-81.002	FALSE	FALSE	FALSE	06Jun10_s04	3
06Jun10_s05	2010-06-06	5	12:03	31.9112	-80.9857	FALSE	FALSE	FALSE	06Jun10_s05	2
06Jun10_s06	2010-06-06	6	13:19	32.0145	-81.0331	FALSE	FALSE	FALSE	06Jun10_s06	6
08Jun10_s01	2010-06-08	1	9:16	31.912	-80.9279	TRUE	FALSE	TRUE	08Jun10_s01	19
08Jun10_s02	2010-06-08	2	9:45	31.8979	-80.9003	TRUE	FALSE	TRUE	08Jun10_s02	12
08Jun10_s03	2010-06-08	3	11:23	31.9151	-80.9316	TRUE	FALSE	FALSE	08Jun10_s03	51
08Jun10_s04	2010-06-08	4	11:57	31.9146	-80.9286	TRUE	FALSE	TRUE	08Jun10_s04	19
08Jun10_s05	2010-06-08	5	12:22	31.9164	-80.9395	TRUE	TRUE	TRUE	08Jun10_s05	39
08Jun10_s06	2010-06-08	6	13:54	31.9826	-81.0377	FALSE	FALSE	FALSE	08Jun10_s06	11
08Jun10_s07	2010-06-08	7	14:18	31.9777	-81.0419	FALSE	FALSE	FALSE	08Jun10_s07	4
09Jun10_s01	2010-06-09	1	11:19	31.9122	-80.9183	TRUE	TRUE	TRUE	09Jun10_s01	72
09Jun10_s02	2010-06-09	2	12:31	31.9136	-80.9312	TRUE	FALSE	TRUE	09Jun10_s02	77
12Jun10_s01	2010-06-12	1	9:48	31.9266	-80.9702	TRUE	TRUE	FALSE	12Jun10_s01	7
12Jun10_s02	2010-06-12	2	10:08	31.9197	-80.9558	TRUE	TRUE	TRUE	12Jun10_s02	18
12Jun10_s03	2010-06-12	3	10:49	31.915	-80.9434	TRUE	TRUE	FALSE	12Jun10_s03	40
12Jun10_s04	2010-06-12	4	11:49	31.9505	-80.9865	FALSE	FALSE	FALSE	12Jun10_s04	2
12Jun10_s05	2010-06-12	5	12:24	31.9708	-80.983	FALSE	FALSE	FALSE	12Jun10_s05	1
12Jun10_s06	2010-06-12	6	13:12	31.9754	-80.9917	FALSE	FALSE	FALSE	12Jun10_s06	2
12Jun10_s07	2010-06-12	7	14:27	32.0142	-80.935	TRUE	FALSE	FALSE	12Jun10_s07	4
12Jun10_s08	2010-06-12	8	15:07	32.0295	-80.9499	FALSE	FALSE	FALSE	12Jun10_s08	4
12Jun10_s09	2010-06-12	9	15:29	32.0429	-80.9638	FALSE	FALSE	FALSE	12Jun10_s09	6
15Jun10_s01	2010-06-15	1	8:28	31.9316	-80.9707	TRUE	TRUE	FALSE	15Jun10_s01	2
15Jun10_s02	2010-06-15	2	8:42	31.9222	-80.9646	FALSE	FALSE	FALSE	15Jun10_s02	10
15Jun10_s03	2010-06-15	3	9:13	31.9158	-80.9509	FALSE	FALSE	FALSE	15Jun10_s03	9
15Jun10_s04	2010-06-15	4	10:01	31.9637	-80.9557	TRUE	TRUE	FALSE	15Jun10_s04	4
15Jun10_s05	2010-06-15	5	10:38	31.9918	-80.9212	FALSE	FALSE	FALSE	15Jun10_s05	6
15Jun10_s06	2010-06-15	6	11:08	31.9878	-80.916	FALSE	FALSE	FALSE	15Jun10_s06	1
15Jun10_s07	2010-06-15	7	11:22	31.9944	-80.9065	FALSE	FALSE	FALSE	15Jun10_s07	2
15Jun10_s08	2010-06-15	8	11:36	31.996	-80.9026	FALSE	FALSE	FALSE	15Jun10_s08	1
15Jun10_s09	2010-06-15	9	11:48	31.9934	-80.8937	TRUE	TRUE	FALSE	15Jun10_s09	10
15Jun10_s10	2010-06-15	10	12:29	31.9919	-80.8762	FALSE	FALSE	FALSE	15Jun10_s10	3
15Jun10_s11	2010-06-15	11	13:07	31.9861	-80.8588	TRUE	TRUE	FALSE	15Jun10_s11	2
01Jul10_s01	2010-07-01	1	8:23	31.9899	-81.0331	FALSE	FALSE	FALSE	01Jul10_s01	5
01Jul10_s02	2010-07-01	2	9:06	31.9798	-81.0548	TRUE	TRUE	FALSE	01Jul10_s02	3
01Jul10_s03	2010-07-01	3	9:21	31.9675	-81.0547	FALSE	FALSE	FALSE	01Jul10_s03	2
01Jul10_s04	2010-07-01	4	9:32	31.96	-81.0576	FALSE	FALSE	FALSE	01Jul10_s04	2
01Jul10_s05	2010-07-01	5	9:56	31.9443	-81.0721	TRUE	TRUE	FALSE	01Jul10_s05	1
01Jul10_s06	2010-07-01	6	10:12	31.9277	-81.0725	FALSE	FALSE	FALSE	01Jul10_s06	5
01Jul10_s07	2010-07-01	7	10:49	31.9211	-81.081	TRUE	TRUE	FALSE	01Jul10_s07	18
01Jul10_s08	2010-07-01	8	11:30	31.9245	-81.0892	FALSE	FALSE	FALSE	01Jul10_s08	5
01Jul10_s09	2010-07-01	9	12:57	32.0162	-81.0208	FALSE	FALSE	FALSE	01Jul10_s09	2
01Jul10_s10	2010-07-01	10	13:10	32.0118	-81.0156	FALSE	FALSE	FALSE	01Jul10_s10	5
03Jul10_s01	2010-07-03	1	11:09	32.0143	-80.8838	TRUE	TRUE	FALSE	03Jul10_s01	2
03Jul10_s02	2010-07-03	2	11:31	32.0158	-80.892	FALSE	FALSE	FALSE	03Jul10_s02	1
03Jul10_s03	2010-07-03	3	12:16	31.9893	-80.8548	TRUE	TRUE	FALSE	03Jul10_s03	10
03Jul10_s04	2010-07-03	4	13:01	31.9888	-80.8557	FALSE	FALSE	FALSE	03Jul10_s04	6
06Jul10_s01	2010-07-06	1	9:01	32.0229	-80.9861	FALSE	FALSE	FALSE	06Jul10_s01	2
06Jul10_s02	2010-07-06	2	9:13	32.0209	-80.9904	FALSE	FALSE	FALSE	06Jul10_s02	2
06Jul10_s03	2010-07-06	3	10:24	31.9803	-80.9718	TRUE	TRUE	FALSE	06Jul10_s03	17
06Jul10_s04	2010-07-06	4	11:26	31.9829	-80.9599	FALSE	FALSE	FALSE	06Jul10_s04	3
06Jul10_s05	2010-07-06	5	11:57	31.965	-80.967	FALSE	FALSE	FALSE	06Jul10_s05	2
06Jul10_s06	2010-07-06	6	12:41	31.9618	-80.9847	FALSE	FALSE	FALSE	06Jul10_s06	2
06Jul10_s07	2010-07-06	7	13:06	31.9192	-80.9566	TRUE	TRUE	FALSE	06Jul10_s07	39
10Jul10_s01	2010-07-10	1	8:27	32.0056	-81.0059	FALSE	FALSE	FALSE	10Jul10_s01	1
10Jul10_s02	2010-07-10	2	8:37	32.0018	-81.0048	FALSE	FALSE	FALSE	10Jul10_s02	13
10Jul10_s03	2010-07-10	3	9:19	31.9569	-81.0029	FALSE	FALSE	FALSE	10Jul10_s03	1
10Jul10_s04	2010-07-10	4	9:25	31.9539	-80.9995	FALSE	FALSE	FALSE	10Jul10_s04	1
10Jul10_s05	2010-07-10	5	9:37	31.9489	-80.9911	FALSE	FALSE	FALSE	10Jul10_s05	1
10Jul10_s06	2010-07-10	6	9:58	31.9255	-80.9603	FALSE	FALSE	FALSE	10Jul10_s06	3
10Jul10_s07	2010-07-10	7	10:16	31.9211	-80.9449	FALSE	FALSE	FALSE	10Jul10_s07	9
10Jul10_s08	2010-07-10	8	11:20	31.9586	-80.9848	FALSE	FALSE	FALSE	10Jul10_s08	2
10jul10_s09	2010-07-10	9	12:02	32.0152	-80.9214	FALSE	FALSE	FALSE	10jul10_s09	5
10Jul10_s10	2010-07-10	10	12:22	32.0099	-80.9135	FALSE	FALSE	FALSE	10Jul10_s10	1
10Jul10_s11	2010-07-10	11	13:35	32.0202	-80.9415	FALSE	FALSE	FALSE	10Jul10_s11	3
10jul10_s12	2010-07-10	12	14:09	32.0272	-80.9448	FALSE	FALSE	FALSE	10jul10_s12	14
11Jul10_s01	2010-07-11	1	9:50	31.9176	-80.9457	TRUE	FALSE	FALSE	11Jul10_s01	14
11Jul10_s02	2010-07-11	2	10:32	31.9293	-80.9677	FALSE	FALSE	FALSE	11Jul10_s02	1
11jul10_s03	2010-07-11	3	10:43	31.9339	-80.9722	FALSE	FALSE	FALSE	11jul10_s03	2
11jul10_s04	2010-07-11	4	10:59	31.938	-80.9767	FALSE	FALSE	FALSE	11jul10_s04	4
11jul10_s05	2010-07-11	5	11:24	31.9471	-80.9864	FALSE	FALSE	FALSE	11jul10_s05	2
11jul10_s06	2010-07-11	6	11:38	31.9491	-80.9931	FALSE	FALSE	FALSE	11jul10_s06	4
11jul10_s07	2010-07-11	7	14:12	31.9807	-81.0555	FALSE	FALSE	FALSE	11jul10_s07	1
11jul10_s08	2010-07-11	8	14:27	31.9783	-81.0478	FALSE	FALSE	FALSE	11jul10_s08	8
13Jul10_s01	2010-07-13	1	8:09	31.9159	-80.974	TRUE	TRUE	FALSE	13Jul10_s01	2
13Jul10_s02	2010-07-13	2	8:36	31.8986	-80.9746	FALSE	FALSE	FALSE	13Jul10_s02	1
13jul10_s03	2010-07-13	3	9:23	31.8645	-81.0017	TRUE	TRUE	FALSE	13jul10_s03	1
13jul10_s04	2010-07-13	4	9:37	31.8848	-81.0054	TRUE	TRUE	FALSE	13jul10_s04	1
13jul10_s05	2010-07-13	5	9:56	31.8982	-81.0072	FALSE	FALSE	FALSE	13jul10_s05	1
13jul10_s06	2010-07-13	6	10:10	31.8928	-81.001	FALSE	FALSE	FALSE	13jul10_s06	1
13jul10_s07	2010-07-13	7	11:24	31.8929	-81.0064	TRUE	TRUE	FALSE	13jul10_s07	1
13Jul10_s08	2010-07-13	8	12:14	31.8929	-81.0881	TRUE	FALSE	FALSE	13Jul10_s08	15
14Jul10_s01	2010-07-14	1	7:47	32.011	-81.0095	FALSE	FALSE	FALSE	14Jul10_s01	12
14jul10_s02	2010-07-14	2	8:52	31.9214	-80.9649	FALSE	FALSE	FALSE	14jul10_s02	25
14jul10_s03	2010-07-14	3	10:14	31.9171	-80.956	FALSE	FALSE	FALSE	14jul10_s03	15
17jul10_s01	2010-07-17	1	9:54	31.97	-81.006	FALSE	FALSE	FALSE	17jul10_s01	7
17jul10_s02	2010-07-17	2	10:26	31.9509	-80.9973	FALSE	FALSE	FALSE	17jul10_s02	25
17jul10_s03	2010-07-17	3	11:15	31.9476	-80.9833	FALSE	FALSE	FALSE	17jul10_s03	10
17jul10_s04	2010-07-17	4	12:17	31.9441	-81.0744	FALSE	FALSE	FALSE	17jul10_s04	2
17jul10_s05	2010-07-17	5	12:26	31.9455	-81.0688	FALSE	FALSE	FALSE	17jul10_s05	6
17jul10_s06	2010-07-17	6	12:52	31.9507	-81.0833	FALSE	FALSE	FALSE	17jul10_s06	2
17jul10_s07	2010-07-17	7	13:59	31.9283	-81.0782	FALSE	FALSE	FALSE	17jul10_s07	4
17jul10_s08	2010-07-17	8	14:20	31.9282	-81.0781	FALSE	FALSE	FALSE	17jul10_s08	9
17jul10_s09	2010-07-17	9	14:54	31.9214	-81.0736	TRUE	TRUE	FALSE	17jul10_s09	7
17jul10_s10	2010-07-17	10	15:22	31.9392	-81.0773	FALSE	FALSE	FALSE	17jul10_s10	7
17Jul10_s11	2010-07-17	11	15:53	31.9809	-81.0516	FALSE	FALSE	FALSE	17Jul10_s11	1
21Jul10_s01	2010-07-21	1	9:03	31.962	-80.9368	FALSE	FALSE	FALSE	21Jul10_s01	3
21jul10_s02	2010-07-21	2	9:58	32.0069	-80.9024	FALSE	FALSE	FALSE	21jul10_s02	5
21jul10_s03	2010-07-21	3	14:16	32.0167	-80.939	FALSE	FALSE	FALSE	21jul10_s03	14
21jul10_s04	2010-07-21	4	14:46	32.0309	-80.9512	FALSE	FALSE	FALSE	21jul10_s04	2
21jul10_s05	2010-07-21	5	14:57	32.03	-80.9506	FALSE	FALSE	FALSE	21jul10_s05	4
24Jul10_s01	2010-07-24	1	9:11	31.9637	-80.9339	FALSE	FALSE	FALSE	24Jul10_s01	4
24Jul10_s02	2010-07-24	2	9:30	31.9676	-80.9352	FALSE	FALSE	FALSE	24Jul10_s02	1
24jul10_s03	2010-07-24	3	10:04	32.0446	-80.9682	TRUE	TRUE	FALSE	24jul10_s03	3
24jul10_s04	2010-07-24	4	11:00	32.0101	-80.9984	FALSE	FALSE	FALSE	24jul10_s04	2
24jul10_s05	2010-07-24	5	11:31	32.0091	-81.0153	FALSE	FALSE	FALSE	24jul10_s05	3
24jul10_s06	2010-07-24	6	12:18	31.9937	-81.0199	FALSE	FALSE	FALSE	24jul10_s06	5
24jul10_s07	2010-07-24	7	12:42	31.9881	-81.0362	FALSE	FALSE	FALSE	24jul10_s07	5
24jul10_s08	2010-07-24	8	12:57	31.9854	-81.0363	FALSE	FALSE	FALSE	24jul10_s08	6
27jul10_s01	2010-07-27	1	7:58	31.9044	-80.9767	FALSE	FALSE	FALSE	27jul10_s01	1
27jul10_s02	2010-07-27	2	8:30	31.8904	-80.9783	FALSE	FALSE	FALSE	27jul10_s02	1
27Jul10_s03	2010-07-27	3	8:51	31.885	-80.9834	TRUE	TRUE	FALSE	27Jul10_s03	2
27jul10_s04	2010-07-27	4	9:32	31.865	-81.0029	FALSE	FALSE	FALSE	27jul10_s04	11
27jul10_s05	2010-07-27	5	11:49	31.8834	-81.0879	FALSE	FALSE	FALSE	27jul10_s05	2
27jul10_s06	2010-07-27	6	12:07	31.8918	-81.0887	FALSE	FALSE	FALSE	27jul10_s06	1
28jul10_s01	2010-07-28	1	8:31	31.9384	-80.9309	FALSE	FALSE	FALSE	28jul10_s01	5
28jul10_s02	2010-07-28	2	8:43	31.9498	-80.9303	FALSE	FALSE	FALSE	28jul10_s02	2
28jul10_s03	2010-07-28	3	8:55	31.9508	-80.9312	FALSE	FALSE	FALSE	28jul10_s03	4
28Jul10_s04	2010-07-28	4	9:09	31.9603	-80.934	FALSE	FALSE	FALSE	28Jul10_s04	14
28jul10_s05	2010-07-28	5	10:07	32.0358	-80.9594	FALSE	FALSE	FALSE	28jul10_s05	14
28jul10_s06	2010-07-28	6	10:32	32.0636	-80.9937	TRUE	FALSE	FALSE	28jul10_s06	2
28jul10_s07	2010-07-28	7	10:50	32.064	-80.9916	TRUE	TRUE	FALSE	28jul10_s07	11
28jul10_s08	2010-07-28	8	11:38	32.0535	-81.0298	FALSE	FALSE	FALSE	28jul10_s08	1
28jul10_s09	2010-07-28	9	12:45	31.9621	-81.0047	FALSE	FALSE	FALSE	28jul10_s09	1
28Jul10_s10	2010-07-28	10	12:59	31.9541	-80.9967	TRUE	TRUE	FALSE	28Jul10_s10	3
01Aug10_s01	2010-08-01	1	9:41	31.9337	-80.9695	FALSE	FALSE	FALSE	01Aug10_s01	5
01Aug10_s02	2010-08-01	2	10:06	31.9615	-81.0063	FALSE	FALSE	FALSE	01Aug10_s02	8
01Aug10_s03	2010-08-01	3	10:58	32.0037	-81.0052	FALSE	FALSE	FALSE	01Aug10_s03	2
01Aug10_s04	2010-08-01	4	11:25	31.9781	-81.0456	FALSE	FALSE	FALSE	01Aug10_s04	3
01Aug10_s05	2010-08-01	5	12:02	31.9551	-81.0617	FALSE	FALSE	FALSE	01Aug10_s05	8
01Aug10_s06	2010-08-01	6	13:16	31.9277	-81.0726	FALSE	FALSE	FALSE	01Aug10_s06	12
01Aug10_s07	2010-08-01	7	13:47	31.9214	-81.0736	TRUE	TRUE	FALSE	01Aug10_s07	3
01Aug10_s08	2010-08-01	8	14:08	31.9237	-81.0857	FALSE	FALSE	FALSE	01Aug10_s08	11
02Aug10_s01	2010-08-02	1	9:59	32.0154	-81.0455	FALSE	FALSE	FALSE	02Aug10_s01	1
02Aug10_s02	2010-08-02	2	10:21	32.0209	-81.0309	FALSE	FALSE	FALSE	02Aug10_s02	4
02Aug10_s03	2010-08-02	3	10:56	31.9887	-81.0289	FALSE	FALSE	FALSE	02Aug10_s03	2
02Aug10_s04	2010-08-02	4	11:11	31.9892	-81.036	FALSE	FALSE	FALSE	02Aug10_s04	2
02Aug10_s05	2010-08-02	5	12:01	31.9233	-80.9656	FALSE	FALSE	FALSE	02Aug10_s05	10
02Aug10_s06	2010-08-02	6	12:50	31.8945	-80.972	TRUE	TRUE	FALSE	02Aug10_s06	2
02Aug10_s07	2010-08-02	7	14:14	31.9379	-80.9804	FALSE	FALSE	FALSE	02Aug10_s07	12
02Aug10_s08	2010-08-02	8	14:54	32.0181	-81.0218	FALSE	FALSE	FALSE	02Aug10_s08	14
03Aug10_s01	2010-08-03	1	10:46	32.0102	-81.0047	FALSE	FALSE	FALSE	03Aug10_s01	2
03Aug10_s02	2010-08-03	2	11:06	32.0074	-80.994	FALSE	FALSE	FALSE	03Aug10_s02	3
03Aug10_s03	2010-08-03	3	11:48	32.0401	-80.9784	TRUE	TRUE	FALSE	03Aug10_s03	8
03Aug10_s04	2010-08-03	4	12:08	32.0442	-80.9709	TRUE	TRUE	FALSE	03Aug10_s04	9
03Aug10_s05	2010-08-03	5	13:31	32.0097	-80.8835	FALSE	FALSE	FALSE	03Aug10_s05	5
03Aug10_s06	2010-08-03	6	13:46	32.014	-80.8838	TRUE	TRUE	FALSE	03Aug10_s06	2
03Aug10_s07	2010-08-03	7	13:59	32.0185	-80.8791	TRUE	TRUE	FALSE	03Aug10_s07	3
03Aug10_s08	2010-08-03	8	14:11	32.0205	-80.8778	TRUE	TRUE	FALSE	03Aug10_s08	14
11May11_s01	2011-05-11	1	8:06	32.0135	-81.0158	TRUE	TRUE	FALSE	11May11_s01	4
11May11_s02	2011-05-11	2	8:26	31.9698	-81.0099	FALSE	FALSE	FALSE	11May11_s02	9
11May11_s03	2011-05-11	3	9:56	31.9434	-80.9309	TRUE	TRUE	FALSE	11May11_s03	12
11May11_s04	2011-05-11	4	11:14	31.9698	-80.9919	TRUE	TRUE	FALSE	11May11_s04	3
11May11_s05	2011-05-11	5	11:36	31.9792	-80.9888	FALSE	FALSE	FALSE	11May11_s05	2
11May11_s06	2011-05-11	6	12:44	31.929	-81.0099	FALSE	FALSE	FALSE	11May11_s06	2
11May11_s07	2011-05-11	7	13:35	32.0141	-81.0178	TRUE	TRUE	FALSE	11May11_s07	5
12May11_s01	2011-05-12	1	8:44	32.0109	-81.0009	FALSE	FALSE	FALSE	12May11_s01	1
12May11_s02	2011-05-12	2	9:54	32.0358	-80.9594	FALSE	FALSE	FALSE	12May11_s02	2
12May11_s03	2011-05-12	3	10:50	31.9895	-80.8561	FALSE	FALSE	FALSE	12May11_s03	7
12May11_s04	2011-05-12	4	13:00	32.0228	-80.867	TRUE	TRUE	FALSE	12May11_s04	8
12May11_s05	2011-05-12	5	13:14	32.0242	-80.8634	TRUE	TRUE	FALSE	12May11_s05	49
14May11_s01	2011-05-14	1	8:48	31.9482	-80.987	FALSE	FALSE	FALSE	14May11_s01	5
14May11_s02	2011-05-14	2	10:34	31.9197	-80.9488	FALSE	FALSE	FALSE	14May11_s02	4
14May11_s03	2011-05-14	3	11:37	31.9954	-81.0194	FALSE	FALSE	FALSE	14May11_s03	5
17May11_s01	2011-05-17	1	9:57	31.9752	-81.0061	FALSE	FALSE	FALSE	17May11_s01	5
17May11_s02	2011-05-17	2	11:15	31.966	-80.966	FALSE	FALSE	FALSE	17May11_s02	7
17May11_s03	2011-05-17	3	12:49	31.9623	-80.9811	FALSE	FALSE	FALSE	17May11_s03	2
17May11_s04	2011-05-17	4	13:04	31.9659	-80.9585	FALSE	FALSE	FALSE	17May11_s04	10
17May11_s05	2011-05-17	5	13:35	31.9949	-80.9266	FALSE	FALSE	FALSE	17May11_s05	1
17May11_s06	2011-05-17	6	14:32	32.0254	-80.9401	FALSE	FALSE	FALSE	17May11_s06	3
18May11_s01	2011-05-18	1	10:46	31.9288	-81.077	TRUE	FALSE	FALSE	18May11_s01	2
18May11_s02	2011-05-18	2	11:12	31.9299	-81.0733	FALSE	FALSE	FALSE	18May11_s02	5
18May11_s03	2011-05-18	3	11:26	31.9233	-81.0717	FALSE	FALSE	FALSE	18May11_s03	3
18May11_s04	2011-05-18	4	11:48	31.9437	-81.0776	FALSE	FALSE	FALSE	18May11_s04	3
18May11_s05	2011-05-18	5	12:21	31.9777	-81.0479	FALSE	FALSE	FALSE	18May11_s05	6
18May11_s06	2011-05-18	6	14:15	31.9896	-81.0299	FALSE	FALSE	FALSE	18May11_s06	1
18May11_s07	2011-05-18	7	14:48	32.0052	-81.0183	FALSE	FALSE	FALSE	18May11_s07	11
21May11_s01	2011-05-21	1	9:03	31.9367	-80.972	FALSE	FALSE	FALSE	21May11_s01	2
21May11_s02	2011-05-21	2	9:20	31.934	-80.9707	FALSE	FALSE	FALSE	21May11_s02	16
21May11_s03	2011-05-21	3	10:08	31.9312	-80.968	FALSE	FALSE	FALSE	21May11_s03	3
21May11_s04	2011-05-21	4	10:20	31.9222	-80.9594	FALSE	FALSE	FALSE	21May11_s04	2
21May11_s05	2011-05-21	5	10:37	31.9202	-80.9527	FALSE	FALSE	FALSE	21May11_s05	6
21May11_s06	2011-05-21	6	11:03	31.9219	-80.9864	FALSE	FALSE	FALSE	21May11_s06	2
21May11_s07	2011-05-21	7	11:30	31.8862	-80.9809	TRUE	TRUE	FALSE	21May11_s07	1
21May11_s08	2011-05-21	8	11:49	31.8768	-80.9868	TRUE	TRUE	FALSE	21May11_s08	4
21May11_s09	2011-05-21	9	12:27	31.8627	-81.0062	FALSE	FALSE	FALSE	21May11_s09	2
21May11_s10	2011-05-21	10	12:41	31.8733	-80.9989	TRUE	TRUE	FALSE	21May11_s10	7
21May11_s11	2011-05-21	11	13:08	31.8985	-81.0073	TRUE	TRUE	FALSE	21May11_s11	4
21May11_s12	2011-05-21	12	14:02	31.9153	-80.9778	FALSE	FALSE	FALSE	21May11_s12	2
24May11_s01	2011-05-24	1	8:14	32.0363	-80.8372	FALSE	FALSE	FALSE	24May11_s01	3
24May11_s02	2011-05-24	2	8:28	32.0357	-80.8348	TRUE	TRUE	FALSE	24May11_s02	10
24May11_s03	2011-05-24	3	9:12	31.9996	-80.789	FALSE	FALSE	FALSE	24May11_s03	4
24May11_s04	2011-05-24	4	10:20	31.9158	-80.8203	FALSE	FALSE	FALSE	24May11_s04	15
24May11_s05	2011-05-24	5	11:42	31.9113	-80.9149	FALSE	FALSE	FALSE	24May11_s05	10
24May11_s06	2011-05-24	6	12:07	31.9108	-80.9252	FALSE	FALSE	FALSE	24May11_s06	4
24May11_s07	2011-05-24	7	12:24	31.9156	-80.9338	FALSE	FALSE	FALSE	24May11_s07	8
24May11_s08	2011-05-24	8	12:47	31.917	-80.9404	FALSE	FALSE	FALSE	24May11_s08	1
25May11_s01	2011-05-25	1	8:26	32.0032	-81.0528	FALSE	FALSE	FALSE	25May11_s01	1
25May11_s02	2011-05-25	2	8:41	32.0055	-81.0481	FALSE	FALSE	FALSE	25May11_s02	1
25May11_s03	2011-05-25	3	9:30	32.0142	-81.0169	FALSE	FALSE	FALSE	25May11_s03	2
25May11_s04	2011-05-25	4	9:49	31.9921	-81.0024	FALSE	FALSE	FALSE	25May11_s04	1
25May11_s05	2011-05-25	5	10:11	31.9482	-80.9957	FALSE	FALSE	FALSE	25May11_s05	1
25May11_s06	2011-05-25	6	10:49	31.9675	-80.9297	FALSE	FALSE	FALSE	25May11_s06	4
25May11_s07	2011-05-25	7	11:10	31.9651	-80.9337	TRUE	FALSE	FALSE	25May11_s07	4
25May11_s08	2011-05-25	8	12:20	32.015	-80.8838	TRUE	TRUE	FALSE	25May11_s08	26
25May11_s09	2011-05-25	9	13:22	32.0019	-80.9059	FALSE	FALSE	FALSE	25May11_s09	2
25May11_s10	2011-05-25	10	13:42	31.9785	-80.9299	FALSE	FALSE	FALSE	25May11_s10	2
25May11_s11	2011-05-25	11	14:15	31.95	-80.9865	FALSE	FALSE	FALSE	25May11_s11	14
28May11_s01	2011-05-28	1	9:17	31.9162	-80.9355	FALSE	FALSE	FALSE	28May11_s01	7
28May11_s02	2011-05-28	2	9:52	31.9121	-80.9315	FALSE	FALSE	FALSE	28May11_s02	2
28May11_s03	2011-05-28	3	10:20	31.9439	-80.9299	FALSE	FALSE	FALSE	28May11_s03	1
28May11_s04	2011-05-28	4	11:26	32.0241	-80.9402	FALSE	FALSE	FALSE	28May11_s04	6
28May11_s05	2011-05-28	5	11:42	32.0293	-80.9473	FALSE	FALSE	FALSE	28May11_s05	2
28May11_s06	2011-05-28	6	12:09	32.0346	-80.9575	FALSE	FALSE	FALSE	28May11_s06	1
28May11_s07	2011-05-28	7	12:20	32.0357	-80.9592	FALSE	FALSE	FALSE	28May11_s07	1
28May11_s08	2011-05-28	8	13:01	32.0578	-81.031	FALSE	FALSE	FALSE	28May11_s08	2
28May11_s09	2011-05-28	9	13:31	32.0274	-81.0489	FALSE	FALSE	FALSE	28May11_s09	4
31May11_s01	2011-05-31	1	8:23	32.0156	-81.0397	FALSE	FALSE	FALSE	31May11_s01	3
31May11_s02	2011-05-31	2	8:49	31.9893	-81.0366	FALSE	FALSE	FALSE	31May11_s02	8
31May11_s03	2011-05-31	3	10:13	31.977	-81.0038	FALSE	FALSE	FALSE	31May11_s03	3
31May11_s04	2011-05-31	4	10:37	31.9184	-80.9465	FALSE	FALSE	FALSE	31May11_s04	4
31May11_s05	2011-05-31	5	10:56	31.9168	-80.9382	TRUE	TRUE	FALSE	31May11_s05	11
31May11_s06	2011-05-31	6	11:49	31.9344	-80.9749	FALSE	FALSE	FALSE	31May11_s06	3
31May11_s07	2011-05-31	7	12:07	31.9411	-80.9803	FALSE	FALSE	FALSE	31May11_s07	1
31May11_s08	2011-05-31	8	12:13	31.9444	-80.9812	FALSE	FALSE	FALSE	31May11_s08	3
31May11_s09	2011-05-31	9	12:42	31.9881	-81.0346	FALSE	FALSE	FALSE	31May11_s09	3
31May11_s10	2011-05-31	10	12:59	31.9902	-81.0282	FALSE	FALSE	FALSE	31May11_s10	1
04Jun11_s01	2011-06-04	1	8:41	31.9261	-80.985	FALSE	FALSE	FALSE	04Jun11_s01	4
04Jun11_s02	2011-06-04	2	9:16	31.892	-80.9777	FALSE	FALSE	FALSE	04Jun11_s02	1
04Jun11_s03	2011-06-04	3	9:44	31.8841	-81.0057	TRUE	TRUE	FALSE	04Jun11_s03	7
04Jun11_s04	2011-06-04	4	10:55	31.931	-81.0081	TRUE	TRUE	FALSE	04Jun11_s04	2
04Jun11_s05	2011-06-04	5	12:15	31.9515	-80.9981	FALSE	FALSE	FALSE	04Jun11_s05	2
04Jun11_s06	2011-06-04	6	12:25	31.9488	-80.9891	FALSE	FALSE	FALSE	04Jun11_s06	1
04Jun11_s07	2011-06-04	7	12:32	31.9488	-80.9907	FALSE	FALSE	FALSE	04Jun11_s07	2
07Jun11_s01	2011-06-07	1	8:59	32.0128	-81.0576	FALSE	FALSE	FALSE	07Jun11_s01	1
07Jun11_s02	2011-06-07	2	9:32	32.0143	-81.0337	FALSE	FALSE	FALSE	07Jun11_s02	1
07Jun11_s03	2011-06-07	3	9:42	32.0139	-81.0338	FALSE	FALSE	FALSE	07Jun11_s03	4
07Jun11_s04	2011-06-07	4	10:03	32.0214	-81.0304	FALSE	FALSE	FALSE	07Jun11_s04	2
07Jun11_s05	2011-06-07	5	10:32	31.9652	-81.0086	FALSE	FALSE	FALSE	07Jun11_s05	4
07Jun11_s06	2011-06-07	6	10:56	31.9394	-80.9745	FALSE	FALSE	FALSE	07Jun11_s06	1
07Jun11_s07	2011-06-07	7	11:06	31.9362	-80.9728	FALSE	FALSE	FALSE	07Jun11_s07	10
07Jun11_s08	2011-06-07	8	11:50	31.9621	-80.9461	FALSE	FALSE	FALSE	07Jun11_s08	8
07Jun11_s09	2011-06-07	9	14:07	31.9882	-80.9311	FALSE	FALSE	FALSE	07Jun11_s09	1
07Jun11_s10	2011-06-07	10	14:22	32.0049	-80.9249	FALSE	FALSE	FALSE	07Jun11_s10	3
07Jun11_s11	2011-06-07	11	14:46	32.0343	-80.9552	TRUE	TRUE	FALSE	07Jun11_s11	11
08Jun11_s01	2011-06-08	1	10:01	32.0137	-81.0463	FALSE	FALSE	FALSE	08Jun11_s01	1
08Jun11_s02	2011-06-08	2	11:33	32.0535	-80.9746	TRUE	TRUE	FALSE	08Jun11_s02	6
08Jun11_s03	2011-06-08	3	11:50	32.041	-80.9621	FALSE	FALSE	FALSE	08Jun11_s03	8
08Jun11_s04	2011-06-08	4	12:50	32.0092	-80.8856	FALSE	FALSE	FALSE	08Jun11_s04	2
08Jun11_s05	2011-06-08	5	13:08	32.013	-80.8835	FALSE	FALSE	FALSE	08Jun11_s05	1
08Jun11_s06	2011-06-08	6	13:22	32.0204	-80.8802	TRUE	TRUE	FALSE	08Jun11_s06	10
08Jun11_s07	2011-06-08	7	13:54	32.024	-80.8744	TRUE	TRUE	FALSE	08Jun11_s07	9
08Jun11_s08	2011-06-08	8	14:09	32.026	-80.8676	FALSE	FALSE	FALSE	08Jun11_s08	2
08Jun11_s09	2011-06-08	9	14:17	32.0276	-80.8625	TRUE	TRUE	FALSE	08Jun11_s09	18
09Jun11_s01	2011-06-09	1	7:40	32.0255	-81.0469	FALSE	FALSE	FALSE	09Jun11_s01	2
09Jun11_s02	2011-06-09	2	8:15	31.9232	-80.9624	TRUE	TRUE	FALSE	09Jun11_s02	4
09Jun11_s03	2011-06-09	3	8:36	31.9237	-80.9665	FALSE	FALSE	FALSE	09Jun11_s03	6
09Jun11_s04	2011-06-09	4	9:21	31.9597	-80.9347	FALSE	FALSE	FALSE	09Jun11_s04	4
09Jun11_s05	2011-06-09	5	10:10	31.9881	-80.9155	FALSE	FALSE	FALSE	09Jun11_s05	1
09Jun11_s06	2011-06-09	6	10:46	31.9892	-80.8559	FALSE	FALSE	FALSE	09Jun11_s06	3
09Jun11_s07	2011-06-09	7	11:47	32.0003	-80.8607	FALSE	FALSE	FALSE	09Jun11_s07	2
09Jun11_s08	2011-06-09	8	12:04	32.0097	-80.8602	FALSE	FALSE	FALSE	09Jun11_s08	2
09Jun11_s09	2011-06-09	9	13:07	31.9612	-80.9361	FALSE	FALSE	FALSE	09Jun11_s09	2
11Jun11_s01	2011-06-11	1	8:28	32.0003	-81.0185	FALSE	FALSE	FALSE	11Jun11_s01	3
11Jun11_s02	2011-06-11	2	8:47	31.9782	-81.0478	FALSE	FALSE	FALSE	11Jun11_s02	6
11Jun11_s03	2011-06-11	3	9:05	31.9779	-81.0475	FALSE	FALSE	FALSE	11Jun11_s03	5
11Jun11_s04	2011-06-11	4	9:14	31.9797	-81.0426	FALSE	FALSE	FALSE	11Jun11_s04	7
11Jun11_s05	2011-06-11	5	9:53	31.9758	-81.0534	FALSE	FALSE	FALSE	11Jun11_s05	4
11Jun11_s06	2011-06-11	6	10:41	31.9235	-81.0995	TRUE	TRUE	FALSE	11Jun11_s06	4
11Jun11_s07	2011-06-11	7	13:26	31.9307	-80.974	FALSE	FALSE	FALSE	11Jun11_s07	2
11Jun11_s08	2011-06-11	8	13:44	31.9225	-80.9662	FALSE	FALSE	FALSE	11Jun11_s08	8
14Jun11_s01	2011-06-14	1	8:37	32.0111	-81.015	TRUE	TRUE	FALSE	14Jun11_s01	3
14Jun11_s02	2011-06-14	2	9:29	31.9292	-81.0723	FALSE	FALSE	FALSE	14Jun11_s02	2
14Jun11_s03	2011-06-14	3	10:23	31.99	-81.0234	FALSE	FALSE	FALSE	14Jun11_s03	1
14Jun11_s04	2011-06-14	4	10:42	31.997	-81.0027	TRUE	TRUE	FALSE	14Jun11_s04	4
14Jun11_s05	2011-06-14	5	11:02	31.9808	-81.0051	FALSE	FALSE	FALSE	14Jun11_s05	4
14Jun11_s06	2011-06-14	6	11:09	31.9792	-81.005	FALSE	FALSE	FALSE	14Jun11_s06	2
14Jun11_s07	2011-06-14	7	11:33	31.9386	-80.9764	FALSE	FALSE	FALSE	14Jun11_s07	1
14Jun11_s08	2011-06-14	8	11:50	31.9681	-81.0106	FALSE	FALSE	FALSE	14Jun11_s08	9
14Jun11_s09	2011-06-14	9	14:22	31.9793	-81.0399	FALSE	FALSE	FALSE	14Jun11_s09	1
15Jun11_s01	2011-06-15	1	10:14	31.9768	-80.9911	TRUE	TRUE	FALSE	15Jun11_s01	1
15Jun11_s02	2011-06-15	2	10:46	31.9661	-80.9647	FALSE	FALSE	FALSE	15Jun11_s02	2
15Jun11_s03	2011-06-15	3	11:18	31.9684	-80.9815	FALSE	FALSE	FALSE	15Jun11_s03	1
15Jun11_s04	2011-06-15	4	12:44	32.0219	-81.0395	FALSE	FALSE	FALSE	15Jun11_s04	1
15Jun11_s05	2011-06-15	5	13:03	31.9889	-81.0338	FALSE	FALSE	FALSE	15Jun11_s05	2
15Jun11_s06	2011-06-15	6	14:15	31.969	-81.0123	TRUE	TRUE	FALSE	15Jun11_s06	3
15Jun11_s07	2011-06-15	7	14:27	31.9741	-81.0165	FALSE	FALSE	FALSE	15Jun11_s07	1
18Jun11_s01	2011-06-18	1	9:23	32.0404	-80.979	FALSE	FALSE	FALSE	18Jun11_s01	2
18Jun11_s02	2011-06-18	2	9:36	32.0436	-80.9717	FALSE	FALSE	FALSE	18Jun11_s02	3
18Jun11_s03	2011-06-18	3	10:07	31.9947	-80.9268	FALSE	FALSE	FALSE	18Jun11_s03	2
18Jun11_s04	2011-06-18	4	10:36	32.0138	-80.8837	TRUE	TRUE	FALSE	18Jun11_s04	3
18Jun11_s05	2011-06-18	5	11:01	32.018	-80.8806	TRUE	TRUE	FALSE	18Jun11_s05	5
18Jun11_s06	2011-06-18	6	11:26	32.0206	-80.8772	TRUE	TRUE	FALSE	18Jun11_s06	4
18Jun11_s07	2011-06-18	7	11:35	32.0212	-80.8709	FALSE	FALSE	FALSE	18Jun11_s07	4
18Jun11_s08	2011-06-18	8	11:54	32.03	-80.8549	FALSE	FALSE	FALSE	18Jun11_s08	3
18Jun11_s09	2011-06-18	9	12:06	32.0305	-80.8551	FALSE	FALSE	FALSE	18Jun11_s09	38
18Jun11_s10	2011-06-18	10	12:50	32.03	-80.8374	FALSE	FALSE	FALSE	18Jun11_s10	8
18Jun11_s11	2011-06-18	11	14:00	32.0517	-80.9742	TRUE	TRUE	FALSE	18Jun11_s11	4
21Jun11_s01	2011-06-21	1	9:23	32.0174	-81.031	FALSE	FALSE	FALSE	21Jun11_s01	4
21Jun11_s02	2011-06-21	2	9:48	32.0085	-81.0166	FALSE	FALSE	FALSE	21Jun11_s02	2
21Jun11_s03	2011-06-21	3	10:04	31.9948	-81.0187	FALSE	FALSE	FALSE	21Jun11_s03	4
21Jun11_s04	2011-06-21	4	10:20	31.9894	-81.0313	FALSE	FALSE	FALSE	21Jun11_s04	2
21Jun11_s05	2011-06-21	5	10:44	31.9785	-81.0407	FALSE	FALSE	FALSE	21Jun11_s05	12
22Jun11_s01	2011-06-22	1	8:23	31.9047	-80.9067	TRUE	FALSE	TRUE	22Jun11_s01	3
22Jun11_s02	2011-06-22	2	9:29	31.8968	-80.8975	TRUE	FALSE	TRUE	22Jun11_s02	20
22Jun11_s03	2011-06-22	3	11:09	32.0469	-80.8362	TRUE	FALSE	TRUE	22Jun11_s03	16
22Jun11_s04	2011-06-22	4	12:22	32.0371	-80.8536	TRUE	FALSE	TRUE	22Jun11_s04	24
20Jul11_s01	2011-07-20	1	8:38	32.0081	-81.0481	FALSE	FALSE	FALSE	20Jul11_s01	1
20Jul11_s02	2011-07-20	2	9:18	32.0215	-81.0363	FALSE	FALSE	FALSE	20Jul11_s02	9
20Jul11_s03	2011-07-20	3	11:13	31.9483	-80.9838	FALSE	FALSE	FALSE	20Jul11_s03	1
20Jul11_s04	2011-07-20	4	11:34	31.9149	-80.9367	FALSE	FALSE	FALSE	20Jul11_s04	1
20Jul11_s05	2011-07-20	5	11:47	31.9263	-80.9662	FALSE	FALSE	FALSE	20Jul11_s05	14
20Jul11_s06	2011-07-20	6	12:51	32.0095	-81.0126	FALSE	FALSE	FALSE	20Jul11_s06	4
20Jul11_s07	2011-07-20	7	13:07	31.9788	-81.0441	FALSE	FALSE	FALSE	20Jul11_s07	3
20Jul11_s08	2011-07-20	8	13:33	31.9614	-81.057	FALSE	FALSE	FALSE	20Jul11_s08	8
20Jul11_s09	2011-07-20	9	14:30	31.9784	-81.0469	FALSE	FALSE	FALSE	20Jul11_s09	8
20Jul11_s10	2011-07-20	10	14:42	31.9793	-81.0414	FALSE	FALSE	FALSE	20Jul11_s10	2
21Jul11_s01	2011-07-21	1	8:45	32.0092	-81.055	FALSE	FALSE	FALSE	21Jul11_s01	2
21Jul11_s02	2011-07-21	2	9:14	32.0185	-81.021	FALSE	FALSE	FALSE	21Jul11_s02	1
21Jul11_s03	2011-07-21	3	9:30	32.0118	-81.0153	FALSE	FALSE	FALSE	21Jul11_s03	4
21Jul11_s04	2011-07-21	4	10:16	31.9614	-80.9681	FALSE	FALSE	FALSE	21Jul11_s04	2
21Jul11_s05	2011-07-21	5	11:01	32.0081	-80.9078	FALSE	FALSE	FALSE	21Jul11_s05	1
21Jul11_s06	2011-07-21	6	11:55	31.9957	-80.9101	FALSE	FALSE	FALSE	21Jul11_s06	3
21Jul11_s07	2011-07-21	7	12:10	31.9957	-80.9199	FALSE	FALSE	FALSE	21Jul11_s07	7
21Jul11_s08	2011-07-21	8	13:27	32.0401	-80.9614	FALSE	FALSE	FALSE	21Jul11_s08	1
26Jul11_s01	2011-07-26	1	9:03	31.9699	-80.9756	FALSE	FALSE	FALSE	26Jul11_s01	1
26Jul11_s02	2011-07-26	2	9:21	31.977	-80.9674	FALSE	FALSE	FALSE	26Jul11_s02	2
26Jul11_s03	2011-07-26	3	9:33	31.9928	-80.9615	FALSE	FALSE	FALSE	26Jul11_s03	2
26Jul11_s04	2011-07-26	4	10:00	31.9713	-80.9918	TRUE	FALSE	FALSE	26Jul11_s04	3
27Jul11_s01	2011-07-27	1	8:49	31.9565	-81.0039	TRUE	TRUE	FALSE	27Jul11_s01	12
27Jul11_s02	2011-07-27	2	10:52	31.9598	-80.9747	TRUE	FALSE	FALSE	27Jul11_s02	8
27Jul11_s03	2011-07-27	3	12:45	31.9779	-80.9614	FALSE	FALSE	FALSE	27Jul11_s03	3
27Jul11_s04	2011-07-27	4	13:25	31.9795	-80.98	TRUE	TRUE	FALSE	27Jul11_s04	4
27Jul11_s05	2011-07-27	5	13:51	31.973	-80.9918	TRUE	TRUE	FALSE	27Jul11_s05	2
02Aug11_s01	2011-08-02	1	8:15	32.0097	-81.0159	FALSE	FALSE	FALSE	02Aug11_s01	1
02Aug11_s02	2011-08-02	2	8:31	31.9925	-81.0202	FALSE	FALSE	FALSE	02Aug11_s02	3
02Aug11_s03	2011-08-02	3	8:51	31.9853	-81.036	FALSE	FALSE	FALSE	02Aug11_s03	20
02Aug11_s04	2011-08-02	4	10:25	31.9791	-80.9703	FALSE	FALSE	FALSE	02Aug11_s04	7
02Aug11_s05	2011-08-02	5	12:04	32.0318	-80.9528	TRUE	FALSE	FALSE	02Aug11_s05	20
09Aug11_s01	2011-08-09	1	8:54	31.9517	-80.9852	TRUE	TRUE	FALSE	09Aug11_s01	2
09Aug11_s02	2011-08-09	2	10:49	31.9955	-80.9597	FALSE	FALSE	FALSE	09Aug11_s02	1
09Aug11_s03	2011-08-09	3	11:34	31.9473	-80.9328	TRUE	TRUE	FALSE	09Aug11_s03	11
09Aug11_s04	2011-08-09	4	12:14	31.9939	-80.9116	FALSE	FALSE	FALSE	09Aug11_s04	2
09Aug11_s05	2011-08-09	5	12:34	32.021	-80.9212	FALSE	FALSE	FALSE	09Aug11_s05	6
09Aug11_s06	2011-08-09	6	13:06	32.0128	-80.9306	FALSE	FALSE	FALSE	09Aug11_s06	4
09Aug11_s07	2011-08-09	7	13:33	32.0348	-80.9578	FALSE	FALSE	FALSE	09Aug11_s07	8
10Aug11_s01	2011-08-10	1	8:15	32.0019	-81.048	FALSE	FALSE	FALSE	10Aug11_s01	1
10Aug11_s02	2011-08-10	2	8:40	32.0091	-81.0086	FALSE	FALSE	FALSE	10Aug11_s02	4
10Aug11_s03	2011-08-10	3	8:58	31.9979	-80.9991	FALSE	FALSE	FALSE	10Aug11_s03	2
10Aug11_s04	2011-08-10	4	9:20	31.9441	-80.982	FALSE	FALSE	FALSE	10Aug11_s04	10
10Aug11_s05	2011-08-10	5	10:14	31.9269	-81.0188	FALSE	FALSE	FALSE	10Aug11_s05	1
10Aug11_s06	2011-08-10	6	10:24	31.9293	-81.0119	FALSE	FALSE	FALSE	10Aug11_s06	3
10Aug11_s07	2011-08-10	7	12:30	31.9375	-81.0009	FALSE	FALSE	FALSE	10Aug11_s07	1
10Aug11_s08	2011-08-10	8	13:16	31.8933	-80.8984	TRUE	FALSE	TRUE	10Aug11_s08	41
10Aug11_s09	2011-08-10	9	13:56	31.8864	-80.9017	TRUE	FALSE	TRUE	10Aug11_s09	24

## Sheet: Sightings By ID
Date	FieldDay	GroupCode	Sample	SightCode	SightNum	BegObs	ID
2009-06-10 11:46:00	14	50	2	10Jun09_s02	2	TRUE	10001
2009-06-10 12:14:00	14	51	2	10Jun09_s03	3	FALSE	10001
2009-06-17 13:14:00	19	77	2	17Jun09_s05	5	TRUE	10001
2009-06-17 13:43:00	19	78	2	17Jun09_s06	6	TRUE	10001
2009-07-01 15:48:00	28	125	3	01Jul09_s04	4	TRUE	10001
2009-07-03 12:14:00	30	139	3	03Jul09_s07	7	TRUE	10001
2010-06-02 10:26:00	51	239	5	02Jun10_s03	3	TRUE	10001
2010-06-15 08:28:00	57	276	6	15Jun10_s01	1	TRUE	10001
2010-06-15 08:42:00	57	277	6	15Jun10_s02	2	FALSE	10001
2010-07-10 09:19:00	61	306	7	10Jul10_s03	3	FALSE	10001
2011-05-25 14:15:00	80	441	10	25May11_s11	11	FALSE	10001
2011-06-08 13:54:00	85	483	11	08Jun11_s07	7	TRUE	10001
2011-08-10 09:20:00	99	571	12	10Aug11_s04	4	FALSE	10001
2011-08-10 13:16:00	99	573	12	10Aug11_s08	8	FALSE	10001
2011-08-10 13:56:00	99	574	12	10Aug11_s09	9	FALSE	10001
2009-06-28 10:57:00	26	114	3	28Jun09_s03	3	FALSE	10002
2010-06-06 09:21:00	53	253	6	06Jun10_s02	2	FALSE	10002
2010-06-06 10:35:00	53	254	6	06Jun10_s03	3	FALSE	10002
2011-05-11 11:14:00	73	391	9	11May11_s04	4	TRUE	10002
2011-05-21 11:30:00	78	420	9	21May11_s07	7	TRUE	10002
2011-05-21 11:49:00	78	421	9	21May11_s08	8	TRUE	10002
2011-05-21 13:08:00	78	424	9	21May11_s11	11	TRUE	10002
2011-06-15 10:14:00	89	509	11	15Jun11_s01	1	TRUE	10002
2011-07-26 09:03:00	95	549	12	26Jul11_s01	1	FALSE	10002
2009-04-29 10:14:00	3	4	1	29Apr09_s02	2	TRUE	10003
2009-06-30 08:41:00	27	120	3	30Jun09_s02	2	FALSE	10003
2009-07-15 13:09:00	35	171	4	15Jul09_s08	8	TRUE	10003
2009-07-16 12:26:00	36	176	4	16Jul09_s07	7	FALSE	10003
2009-07-25 13:21:00	41	195	4	25Jul09_s01	1	FALSE	10003
2009-07-29 08:59:00	43	204	4	29Jul09_s03	3	TRUE	10003
2010-06-08 09:16:00	54	258	6	08Jun10_s01	1	FALSE	10003
2010-06-09 12:31:00	55	266	6	09Jun10_s02	2	FALSE	10003
2010-06-15 11:08:00	57	281	6	15Jun10_s06	6	FALSE	10003
2010-07-10 08:37:00	61	305	7	10Jul10_s02	2	FALSE	10003
2010-07-14 08:52:00	64	330	7	14jul10_s02	2	FALSE	10003
2011-05-11 09:56:00	73	390	9	11May11_s03	3	TRUE	10003
2011-06-04 12:15:00	83	464	10	04Jun11_s05	5	FALSE	10003
2011-06-07 11:50:00	84	474	11	07Jun11_s08	8	FALSE	10003
2009-05-30 13:29:00	8	24	1	30May09_s03	3	FALSE	10004
2009-06-14 11:57:00	17	68	2	14Jun09_s04	4	FALSE	10004
2009-06-23 16:03:00	23	105	2	23Jun09_s09	9	TRUE	10004
2010-07-14 10:14:00	64	331	7	14jul10_s03	3	FALSE	10004
2010-08-02 14:14:00	71	379	8	02aug10_s07	7	FALSE	10004
2011-05-21 11:49:00	78	421	9	21May11_s08	8	TRUE	10004
2011-05-25 14:15:00	80	441	10	25May11_s11	11	FALSE	10004
2009-04-29 11:16:00	3	6	1	29Apr09_s04	4	FALSE	10005
2009-07-07 11:08:00	32	148	3	07Jul09_s02	2	FALSE	10005
2009-07-15 13:09:00	35	171	4	15Jul09_s08	8	TRUE	10005
2009-07-16 12:26:00	36	176	4	16Jul09_s07	7	FALSE	10005
2010-06-08 09:16:00	54	258	6	08Jun10_s01	1	FALSE	10005
2010-06-08 12:22:00	54	262	6	08Jun10_s05	5	TRUE	10005
2010-06-09 12:31:00	55	266	6	09Jun10_s02	2	FALSE	10005
2010-06-12 10:49:00	56	269	6	12Jun10_s03	3	TRUE	10005
2010-06-15 09:13:00	57	278	6	15Jun10_s03	3	FALSE	10005
2010-07-06 13:06:00	60	304	7	06Jul10_s07	7	TRUE	10005
2010-07-11 11:24:00	62	318	7	11jul10_s05	5	FALSE	10005
2010-07-14 08:52:00	64	330	7	14jul10_s02	2	FALSE	10005
2011-05-21 10:37:00	78	418	9	21May11_s05	5	FALSE	10005
2011-05-25 12:20:00	80	438	10	25May11_s08	8	TRUE	10005
2011-06-14 11:02:00	88	505	11	14Jun11_s05	5	FALSE	10005
2009-07-01 14:30:00	28	124	3	01Jul09_s03	3	TRUE	10006
2010-06-15 09:13:00	57	278	6	15Jun10_s03	3	FALSE	10006
2010-07-17 09:54:00	65	332	7	17jul10_s01	1	FALSE	10006
2010-07-17 10:26:00	65	333	7	17jul10_s02	2	FALSE	10006
2010-06-09 11:19:00	55	265	6	09Jun10_s01	1	TRUE	10007
2010-06-09 12:31:00	55	266	6	09Jun10_s02	2	FALSE	10007
2011-06-08 14:17:00	85	484	11	08Jun11_s09	9	TRUE	10008
2011-06-18 12:06:00	90	522	12	18Jun11_s09	9	FALSE	10008
2011-08-10 13:16:00	99	573	12	10Aug11_s08	8	FALSE	10008
2009-05-27 09:05:00	6	13	1	27May09_s01	1	TRUE	20001
2009-06-10 16:50:00	14	55	2	10Jun09_s08	8	FALSE	20001
2009-06-27 09:53:00	25	109	3	27Jun09_s02	2	TRUE	20001
2009-06-28 09:57:00	26	112	3	28Jun09_s01	1	FALSE	20001
2009-07-02 10:16:00	29	129	3	02Jul09_s03	3	TRUE	20001
2009-07-03 08:33:00	30	133	3	03Jul09_s01	1	FALSE	20001
2009-07-05 10:27:00	31	142	3	05Jul09_s01	1	FALSE	20001
2010-05-11 10:42:00	47	220	5	11May10_s04	4	FALSE	20001
2010-06-08 13:54:00	54	263	6	08Jun10_s06	6	FALSE	20001
2010-08-01 12:02:00	70	369	8	01aug10_s05	5	FALSE	20001
2011-05-11 08:06:00	73	388	9	11May11_s01	1	TRUE	20001
2011-05-11 13:35:00	73	394	9	11May11_s07	7	TRUE	20001
2011-05-14 11:37:00	75	402	9	14May11_s03	3	FALSE	20001
2011-05-18 14:48:00	77	414	9	18May11_s07	7	FALSE	20001
2011-05-28 11:26:00	81	445	10	28May11_s04	4	FALSE	20001
2011-05-31 08:23:00	82	450	10	31May11_s01	1	FALSE	20001
2011-06-11 09:14:00	87	496	11	11Jun11_s04	4	FALSE	20001
2011-06-14 10:23:00	88	503	11	14Jun11_s03	3	FALSE	20001
2011-06-21 10:44:00	91	528	12	21Jun11_s05	5	FALSE	20001
2011-08-02 08:51:00	97	560	12	02Aug11_s03	3	FALSE	20001
2009-04-29 10:14:00	3	4	1	29Apr09_s02	2	TRUE	20002
2009-04-29 11:16:00	3	6	1	29Apr09_s04	4	FALSE	20002
2009-06-11 12:14:00	15	57	2	11Jun09_s03	3	FALSE	20002
2009-07-21 11:59:00	39	188	4	21Jul09_s02	2	FALSE	20002
2009-05-31 12:58:00	9	30	1	31May09_s03	3	TRUE	20003
2009-06-06 13:01:00	11	41	1	06Jun09_s04	4	TRUE	20003
2009-06-24 18:54:00	24	107	3	24Jun09_s01	1	FALSE	20003
2009-07-07 14:25:00	32	152	3	07Jul09_s06	6	FALSE	20003
2009-07-30 09:08:00	44	208	4	30Jul09_s01	1	FALSE	20003
2010-06-15 11:22:00	57	282	6	15Jun10_s07	7	FALSE	20003
2010-07-10 14:09:00	61	313	7	10jul10_s12	12	FALSE	20003
2010-07-21 14:16:00	66	343	8	21jul10_s03	3	FALSE	20003
2011-05-25 13:22:00	80	439	10	25May11_s09	9	FALSE	20003
2009-06-14 11:32:00	17	67	2	14Jun09_s03	3	TRUE	20004
2009-07-07 12:57:00	32	150	3	07Jul09_s04	4	FALSE	20004
2010-07-13 08:09:00	63	321	7	13Jul10_s01	1	TRUE	20004
2011-06-04 08:41:00	83	460	10	04Jun11_s01	1	FALSE	20004
2011-08-02 10:25:00	97	561	12	02Aug11_s04	4	FALSE	20004
2009-04-29 10:14:00	3	4	1	29Apr09_s02	2	TRUE	20005
2009-07-15 11:35:00	35	169	4	15Jul09_s06	6	FALSE	20005
2010-05-23 10:15:00	49	230	5	23May10_s01	1	FALSE	20005
2010-06-09 12:31:00	55	266	6	09Jun10_s02	2	FALSE	20005
2010-06-12 09:48:00	56	267	6	12Jun10_s01	1	TRUE	20005
2010-07-11 10:32:00	62	315	7	11Jul10_s02	2	FALSE	20005
2010-07-14 08:52:00	64	330	7	14jul10_s02	2	FALSE	20005
2011-05-14 10:34:00	75	401	9	14May11_s02	2	FALSE	20005
2011-05-21 09:20:00	78	416	9	21May11_s02	2	FALSE	20005
2011-05-25 09:49:00	80	434	10	25May11_s04	4	FALSE	20005
2011-07-20 11:47:00	93	536	12	20Jul11_s05	5	FALSE	20005
2011-08-10 13:56:00	99	574	12	10Aug11_s09	9	FALSE	20005
2009-06-18 13:49:00	20	86	2	18Jun09_s06	6	TRUE	20006
2009-07-12 12:30:00	34	163	3	12Jul09_s05	5	FALSE	20006
2009-07-15 13:09:00	35	171	4	15Jul09_s08	8	TRUE	20006
2010-06-09 12:31:00	55	266	6	09Jun10_s02	2	FALSE	20006
2010-07-01 13:10:00	58	294	6	01Jul10_s10	10	FALSE	20006
2010-07-10 08:37:00	61	305	7	10Jul10_s02	2	FALSE	20006
2010-07-11 09:50:00	62	314	7	11Jul10_s01	1	FALSE	20006
2010-08-01 10:58:00	70	367	8	01aug10_s03	3	FALSE	20006
2011-06-14 11:50:00	88	507	11	14Jun11_s08	8	FALSE	20006
2011-08-02 12:04:00	97	562	12	02Aug11_s05	5	FALSE	20006
2011-08-10 13:16:00	99	573	12	10Aug11_s08	8	FALSE	20006
2009-05-28 09:25:00	7	17	1	28May09_s02	2	TRUE	20007
2009-05-30 16:14:00	8	26	1	30May09_s05	5	FALSE	20007
2009-06-02 09:21:00	10	34	1	02Jun09_s01	1	FALSE	20007
2009-06-30 08:41:00	27	120	3	30Jun09_s02	2	FALSE	20007
2009-07-02 10:16:00	29	129	3	02Jul09_s03	3	TRUE	20007
2009-07-03 09:17:00	30	135	3	03Jul09_s03	3	FALSE	20007
2010-05-22 09:47:00	48	224	5	22May10_s03	3	TRUE	20007
2010-06-05 07:42:00	52	245	5	05Jun10_s01	1	TRUE	20007
2010-06-09 11:19:00	55	265	6	09Jun10_s01	1	TRUE	20007
2009-06-13 10:29:00	16	60	2	13Jun09_s02	2	FALSE	20008
2009-06-27 09:53:00	25	109	3	27Jun09_s02	2	TRUE	20008
2010-05-11 09:56:00	47	218	5	11May10_s02	2	TRUE	20008
2010-05-11 10:32:00	47	219	5	11May10_s03	3	FALSE	20008
2011-05-17 14:32:00	76	408	9	17May11_s06	6	FALSE	20008
2011-06-15 14:15:00	89	514	11	15Jun11_s06	6	TRUE	20008
2009-06-14 09:40:00	17	65	2	14Jun09_s01	1	TRUE	20009
2010-07-27 09:32:00	68	356	8	27jul10_s04	4	FALSE	20009
2009-06-10 11:15:00	14	49	2	10Jun09_s01	1	TRUE	20010
2009-06-13 10:08:00	16	59	2	13Jun09_s01	1	FALSE	20010
2009-06-17 08:39:00	19	73	2	17Jun09_s01	1	TRUE	20010
2010-05-11 10:42:00	47	220	5	11May10_s04	4	FALSE	20010
2010-06-06 09:21:00	53	253	6	06Jun10_s02	2	FALSE	20010
2010-06-15 09:13:00	57	278	6	15Jun10_s03	3	FALSE	20010
2010-07-13 11:24:00	63	327	7	13jul10_s07	7	TRUE	20010
2010-07-27 08:51:00	68	355	8	27Jul10_s03	3	TRUE	20010
2011-05-21 12:41:00	78	423	9	21May11_s10	10	TRUE	20010
2011-06-14 08:37:00	88	501	11	14Jun11_s01	1	TRUE	20010
2009-05-27 09:05:00	6	13	1	27May09_s01	1	TRUE	20011
2009-06-23 11:37:00	23	97	2	23Jun09_s01	1	FALSE	20011
2009-06-28 15:14:00	26	118	3	28Jun09_s08	8	FALSE	20011
2010-05-22 08:51:00	48	222	5	22May10_s01	1	TRUE	20011
2010-07-17 15:22:00	65	340	7	17jul10_s10	10	FALSE	20011
2010-08-01 13:16:00	70	370	8	01aug10_s06	6	FALSE	20011
2011-05-21 11:49:00	78	421	9	21May11_s08	8	TRUE	20011
2011-06-11 08:47:00	87	494	11	11Jun11_s02	2	FALSE	20011
2011-08-02 08:51:00	97	560	12	02Aug11_s03	3	FALSE	20011
2009-04-29 13:27:00	3	8	1	29Apr09_s06	6	TRUE	20012
2009-07-15 11:02:00	35	167	4	15Jul09_s04	4	FALSE	20013
2009-07-19 14:31:00	38	186	4	19Jul09_s04	4	FALSE	20013
2010-05-11 10:42:00	47	220	5	11May10_s04	4	FALSE	20013
2010-08-01 13:16:00	70	370	8	01aug10_s06	6	FALSE	20013
2009-07-16 13:00:00	36	177	4	16Jul09_s08	8	FALSE	20014
2010-06-08 11:23:00	54	260	6	08Jun10_s03	3	FALSE	20014
2010-06-08 11:57:00	54	261	6	08Jun10_s04	4	FALSE	20014
2010-06-09 11:19:00	55	265	6	09Jun10_s01	1	TRUE	20014
2010-06-09 12:31:00	55	266	6	09Jun10_s02	2	FALSE	20014
2010-06-12 10:49:00	56	269	6	12Jun10_s03	3	TRUE	20014
2010-07-06 13:06:00	60	304	7	06Jul10_s07	7	TRUE	20014
2010-07-17 10:26:00	65	333	7	17jul10_s02	2	FALSE	20014
2010-08-02 12:01:00	71	377	8	02Aug10_s05	5	FALSE	20014
2011-06-22 09:29:00	92	530	12	22Jun11_s02	2	FALSE	20014
2011-08-10 13:16:00	99	573	12	10Aug11_s08	8	FALSE	20014
2011-08-10 13:56:00	99	574	12	10Aug11_s09	9	FALSE	20014
2009-07-29 07:24:00	43	202	4	29Jul09_s01	1	FALSE	20015
2009-07-29 08:59:00	43	204	4	29Jul09_s03	3	TRUE	20015
2010-05-11 10:42:00	47	220	5	11May10_s04	4	FALSE	20015
2009-04-29 13:27:00	3	8	1	29Apr09_s06	6	TRUE	20016
2010-06-15 12:29:00	57	284	6	15Jun10_s10	10	FALSE	20016
2010-07-14 07:47:00	64	329	7	14Jul10_s01	1	FALSE	20016
2010-08-02 12:01:00	71	377	8	02Aug10_s05	5	FALSE	20016
2010-08-02 14:14:00	71	379	8	02aug10_s07	7	FALSE	20016
2011-05-11 08:26:00	73	389	9	11May11_s02	2	FALSE	20016
2011-05-25 12:20:00	80	438	10	25May11_s08	8	TRUE	20016
2009-06-13 12:05:00	16	63	2	13Jun09_s05	5	FALSE	20017
2009-07-03 10:27:00	30	137	3	03Jul09_s05	5	TRUE	20017
2010-08-01 10:06:00	70	366	8	01Aug10_s02	2	FALSE	20017
2011-05-25 14:15:00	80	441	10	25May11_s11	11	FALSE	20017
2011-06-07 14:46:00	84	476	11	07Jun11_s11	11	TRUE	20017
2009-07-18 10:01:00	37	178	4	18Jul09_s01	1	FALSE	20018
2010-07-24 12:18:00	67	351	8	24jul10_s06	6	FALSE	20018
2010-08-01 13:16:00	70	370	8	01aug10_s06	6	FALSE	20018
2010-07-03 11:31:00	59	296	6	03Jul10_s02	2	FALSE	20019
2010-07-10 12:22:00	61	312	7	10jul10_s10	10	FALSE	20019
2011-07-21 11:55:00	94	547	12	21Jul11_s06	6	FALSE	20019
2011-07-21 12:10:00	94	548	12	21Jul11_s07	7	FALSE	20019
2010-07-06 13:06:00	60	304	7	06Jul10_s07	7	TRUE	20020
2010-06-02 11:59:00	51	241	5	02Jun10_s05	5	FALSE	20021
2010-06-12 12:24:00	56	271	6	12Jun10_s05	5	FALSE	20021
2010-08-01 14:08:00	70	372	8	01Aug10_s08	8	FALSE	20022
2010-06-08 09:16:00	54	258	6	08Jun10_s01	1	FALSE	20023
2010-06-08 09:45:00	54	259	6	08Jun10_s02	2	FALSE	20023
2010-06-09 11:19:00	55	265	6	09Jun10_s01	1	TRUE	20023
2010-06-09 12:31:00	55	266	6	09Jun10_s02	2	FALSE	20023
2010-06-08 12:22:00	54	262	6	08Jun10_s05	5	TRUE	20024
2010-07-27 09:32:00	68	356	8	27jul10_s04	4	FALSE	20024
2010-06-08 12:22:00	54	262	6	08Jun10_s05	5	TRUE	20025
2010-06-09 11:19:00	55	265	6	09Jun10_s01	1	TRUE	20025
2011-06-18 12:06:00	90	522	12	18Jun11_s09	9	FALSE	20025
2011-08-10 13:16:00	99	573	12	10Aug11_s08	8	FALSE	20025
2009-07-01 14:30:00	28	124	3	01Jul09_s03	3	TRUE	20026
2010-06-08 12:22:00	54	262	6	08Jun10_s05	5	TRUE	20026
2010-06-09 12:31:00	55	266	6	09Jun10_s02	2	FALSE	20026
2010-08-03 14:11:00	72	387	8	03aug10_s08	8	TRUE	20026
2011-05-12 13:14:00	74	399	9	12May11_s05	5	TRUE	20028
2011-06-18 12:06:00	90	522	12	18Jun11_s09	9	FALSE	20028
2011-06-22 12:22:00	92	532	12	22Jun11_s04	4	FALSE	20028
2011-06-14 14:22:00	88	508	11	14Jun11_s09	9	FALSE	20029
2011-06-15 12:44:00	89	512	11	15Jun11_s04	4	FALSE	20029
2011-07-20 08:38:00	93	533	12	20Jul11_s01	1	FALSE	20029
2011-05-25 14:15:00	80	441	10	25May11_s11	11	FALSE	20030
2011-05-31 11:49:00	82	455	10	31May11_s06	6	FALSE	20030
2009-06-14 11:32:00	17	67	2	14Jun09_s03	3	TRUE	20031
2009-07-07 12:57:00	32	150	3	07Jul09_s04	4	FALSE	20031
2011-05-11 11:36:00	73	392	9	11May11_s05	5	FALSE	20031
2011-06-04 08:41:00	83	460	10	04Jun11_s01	1	FALSE	20031
2011-07-27 08:49:00	96	553	12	27Jul11_s01	1	TRUE	20031
2011-08-02 10:25:00	97	561	12	02Aug11_s04	4	FALSE	20031
2011-05-28 09:17:00	81	442	10	28May11_s01	1	FALSE	20032
2011-06-09 08:15:00	86	486	11	09Jun11_02	2	TRUE	20032
2011-06-09 08:36:00	86	487	11	09Jun11_s03	3	FALSE	20032
2011-08-10 13:56:00	99	574	12	10Aug11_s09	9	FALSE	20032
2009-06-16 08:33:00	18	72	2	16Jun09_s03	3	TRUE	20033
2011-07-20 13:33:00	93	539	12	20Jul11_s08	8	FALSE	20033
2011-07-20 14:30:00	93	540	12	20Jul11_s09	9	FALSE	20033
2011-08-09 11:34:00	98	565	12	09Aug11_s03	3	TRUE	20034
2009-04-20 14:27:00	2	2	1	20Apr09_s02	2	TRUE	30001
2009-04-29 13:27:00	3	8	1	29Apr09_s06	6	TRUE	30001
2009-05-30 14:44:00	8	25	1	30May09_s04	4	TRUE	30001
2009-06-06 13:01:00	11	41	1	06Jun09_s04	4	TRUE	30001
2009-06-17 08:39:00	19	73	2	17Jun09_s01	1	TRUE	30001
2009-06-27 09:53:00	25	109	3	27Jun09_s02	2	TRUE	30001
2009-07-01 09:50:00	28	122	3	01Jul09_s01	1	TRUE	30001
2010-05-11 10:42:00	47	220	5	11May10_s04	4	FALSE	30001
2010-06-06 09:00:00	53	252	6	06Jun10_s01	1	TRUE	30001
2010-06-06 09:21:00	53	253	6	06Jun10_s02	2	FALSE	30001
2010-06-15 10:38:00	57	280	6	15Jun10_s05	5	FALSE	30001
2010-07-28 10:07:00	69	360	8	28jul10_s05	5	FALSE	30001
2011-05-17 13:04:00	76	406	9	17May11_s04	4	FALSE	30001
2011-08-09 08:54:00	98	563	12	09Aug11_s01	1	TRUE	30001
2009-04-20 14:27:00	2	2	1	20Apr09_s02	2	TRUE	30002
2009-04-29 13:27:00	3	8	1	29Apr09_s06	6	TRUE	30002
2009-05-30 14:44:00	8	25	1	30May09_s04	4	TRUE	30002
2009-06-17 08:39:00	19	73	2	17Jun09_s01	1	TRUE	30002
2009-06-27 09:53:00	25	109	3	27Jun09_s02	2	TRUE	30002
2009-07-01 09:50:00	28	122	3	01Jul09_s01	1	TRUE	30002
2010-05-11 10:42:00	47	220	5	11May10_s04	4	FALSE	30002
2010-06-06 09:00:00	53	252	6	06Jun10_s01	1	TRUE	30002
2010-06-06 09:21:00	53	253	6	06Jun10_s02	2	FALSE	30002
2010-06-15 10:38:00	57	280	6	15Jun10_s05	5	FALSE	30002
2010-07-28 10:07:00	69	360	8	28jul10_s05	5	FALSE	30002
2011-05-17 13:04:00	76	406	9	17May11_s04	4	FALSE	30002
2011-08-09 08:54:00	98	563	12	09Aug11_s01	1	TRUE	30002
2009-05-31 14:03:00	9	31	1	31May09_s04	4	TRUE	30003
2009-05-31 14:36:00	9	32	1	31May09_s05	5	TRUE	30003
2009-06-17 13:14:00	19	77	2	17Jun09_s05	5	TRUE	30003
2009-06-20 15:31:00	21	90	2	20Jun09_s07	7	TRUE	30003
2009-07-03 12:14:00	30	139	3	03Jul09_s07	7	TRUE	30003
2009-07-30 12:42:00	44	209	4	30Jul09_s02	2	TRUE	30003
2010-07-03 11:09:00	59	295	6	03Jul10_s01	1	TRUE	30003
2010-08-03 13:59:00	72	386	8	03aug10_s07	7	TRUE	30003
2010-08-03 14:11:00	72	387	8	03aug10_s08	8	TRUE	30003
2009-06-02 12:17:00	10	36	1	02Jun09_s03	3	FALSE	30004
2009-06-17 11:19:00	19	74	2	17Jun09_s02	2	FALSE	30004
2009-07-30 09:08:00	44	208	4	30Jul09_s01	1	FALSE	30004
2009-08-01 09:24:00	45	211	4	01Aug09_s01	1	FALSE	30004
2009-08-01 10:13:00	45	213	4	01Aug09_s03	3	FALSE	30004
2010-07-06 10:24:00	60	300	7	06Jul10_s03	3	TRUE	30004
2010-07-06 11:26:00	60	301	7	06Jul10_s04	4	FALSE	30004
2011-05-17 11:15:00	76	404	9	17May11_s02	2	FALSE	30004
2011-07-27 10:52:00	96	554	12	27Jul11_s02	2	FALSE	30004
2009-06-20 15:31:00	21	90	2	20Jun09_s07	7	TRUE	30005
2009-07-03 12:14:00	30	139	3	03Jul09_s07	7	TRUE	30005
2009-07-30 12:42:00	44	209	4	30Jul09_s02	2	TRUE	30005
2009-04-29 10:14:00	3	4	1	29Apr09_s02	2	TRUE	30006
2009-04-29 10:56:00	3	5	1	29Apr09_s03	3	TRUE	30006
2009-07-01 14:30:00	28	124	3	01Jul09_s03	3	TRUE	30006
2009-07-07 11:08:00	32	148	3	07Jul09_s02	2	FALSE	30006
2009-07-15 11:18:00	35	168	4	15Jul09_s05	5	TRUE	30006
2009-07-15 13:09:00	35	171	4	15Jul09_s08	8	TRUE	30006
2010-05-22 10:39:00	48	226	5	22May10_s05	5	TRUE	30006
2010-05-22 11:22:00	48	227	5	22May10_s06	6	FALSE	30006
2010-06-12 09:48:00	56	267	6	12Jun10_s01	1	TRUE	30006
2010-06-12 10:08:00	56	268	6	12Jun10_s02	2	TRUE	30006
2010-08-03 14:11:00	72	387	8	03aug10_s08	8	TRUE	30006
2011-05-25 14:15:00	80	441	10	25May11_s11	11	FALSE	30006
2011-07-27 08:49:00	96	553	12	27Jul11_s01	1	TRUE	30006
2009-06-06 13:01:00	11	41	1	06Jun09_s04	4	TRUE	30007
2009-06-17 14:28:00	19	80	2	17Jun09_s08	8	FALSE	30007
2009-07-05 13:03:00	31	145	3	05Jul09_s06	6	FALSE	30007
2009-08-01 11:40:00	45	215	4	01Aug09_s05	5	FALSE	30007
2010-08-02 14:14:00	71	379	8	02aug10_s07	7	FALSE	30007
2009-05-26 09:55:00	5	12	1	26May09_s02	2	FALSE	30008
2009-07-11 11:04:00	33	155	3	11Jul09_s03	3	TRUE	30008
2010-05-23 14:09:00	49	233	5	23May10_s04	4	TRUE	30008
2010-06-05 08:39:00	52	246	5	05Jun10_s02	2	FALSE	30008
2010-07-10 14:09:00	61	313	7	10jul10_s12	12	FALSE	30008
2010-07-28 10:07:00	69	360	8	28jul10_s05	5	FALSE	30008
2010-08-03 11:48:00	72	382	8	03aug10_s03	3	TRUE	30008
2009-06-07 10:56:00	12	42	2	07Jun09_s01	1	FALSE	30009
2009-06-20 11:52:00	21	88	2	20Jun09_s04	4	FALSE	30009
2009-07-21 11:14:00	39	187	4	21Jul09_s01	1	FALSE	30009
2009-07-30 14:18:00	44	210	4	30Jul09_s03	3	FALSE	30009
2009-08-01 10:59:00	45	214	4	01Aug09_s04	4	FALSE	30009
2009-08-01 11:40:00	45	215	4	01Aug09_s05	5	FALSE	30009
2010-06-05 11:14:00	52	251	5	05Jun10_s08	8	FALSE	30009
2011-05-28 13:31:00	81	449	10	28May11_s09	9	FALSE	30009
2011-07-27 10:52:00	96	554	12	27Jul11_s02	2	FALSE	30009
2009-05-04 13:30:00	4	10	1	04May09_s01	1	FALSE	30010
2009-06-21 11:16:00	22	93	2	21Jun09_s03	3	FALSE	30010
2009-07-02 13:09:00	29	132	3	02Jul09_s06	6	FALSE	30010
2009-07-18 10:49:00	37	179	4	18Jul09_s02	2	FALSE	30010
2009-07-18 11:13:00	37	180	4	18Jul09_s03	3	TRUE	30010
2009-07-21 11:59:00	39	188	4	21Jul09_s02	2	FALSE	30010
2010-06-08 13:54:00	54	263	6	08Jun10_s06	6	FALSE	30010
2010-07-24 12:42:00	67	352	8	24jul10_s07	7	FALSE	30010
2010-07-24 12:57:00	67	353	8	24jul10_s08	8	FALSE	30010
2010-07-28 10:07:00	69	360	8	28jul10_s05	5	FALSE	30010
2011-05-18 14:48:00	77	414	9	18May11_s07	7	FALSE	30010
2009-05-28 12:41:00	7	20	1	28May09_s05	5	FALSE	30012
2009-06-23 16:03:00	23	105	2	23Jun09_s09	9	TRUE	30013
2009-07-18 11:13:00	37	180	4	18Jul09_s03	3	TRUE	30013
2011-05-31 10:13:00	82	452	10	31May11_s03	3	FALSE	30013
2009-05-31 12:58:00	9	30	1	31May09_s03	3	TRUE	30014
2009-06-11 10:58:00	15	56	2	11Jun09_s01	1	FALSE	30014
2009-06-13 12:36:00	16	64	2	13Jun09_s06	6	FALSE	30014
2009-06-17 12:08:00	19	75	2	17Jun09_s03	3	FALSE	30014
2009-06-17 14:28:00	19	80	2	17Jun09_s08	8	FALSE	30014
2009-07-11 12:13:00	33	156	3	11Jul09_s04	4	FALSE	30014
2009-07-30 09:08:00	44	208	4	30Jul09_s01	1	FALSE	30014
2010-05-23 11:37:00	49	231	5	23May10_s02	2	FALSE	30014
2010-07-14 10:14:00	64	331	7	14jul10_s03	3	FALSE	30014
2010-07-17 10:26:00	65	333	7	17jul10_s02	2	FALSE	30014
2011-05-17 09:57:00	76	403	9	17May11_s01	1	FALSE	30014
2009-06-13 12:36:00	16	64	2	13Jun09_s06	6	FALSE	30015
2009-07-03 12:14:00	30	139	3	03Jul09_s07	7	TRUE	30015
2009-07-30 12:42:00	44	209	4	30Jul09_s02	2	TRUE	30015
2009-06-06 13:01:00	11	41	1	06Jun09_s04	4	TRUE	30016
2009-08-01 11:40:00	45	215	4	01Aug09_s05	5	FALSE	30016
2011-08-09 13:06:00	98	567	12	09Aug11_s06	6	FALSE	30016
2009-04-29 13:27:00	3	8	1	29Apr09_s06	6	TRUE	30017
2009-05-31 11:46:00	9	28	1	31May09_s01	1	FALSE	30017
2009-06-07 10:56:00	12	42	2	07Jun09_s01	1	FALSE	30017
2009-07-11 10:42:00	33	154	3	11Jul09_s02	2	FALSE	30017
2009-08-01 09:24:00	45	211	4	01Aug09_s01	1	FALSE	30017
2010-06-05 09:45:00	52	248	5	05Jun10_s05	5	FALSE	30017
2010-06-12 15:07:00	56	274	6	12Jun10_s08	8	FALSE	30017
2010-07-24 10:04:00	67	348	8	24jul10_s03	3	TRUE	30017
2010-08-03 11:48:00	72	382	8	03aug10_s03	3	TRUE	30017
2011-05-28 11:26:00	81	445	10	28May11_s04	4	FALSE	30017
2011-06-18 09:36:00	90	516	12	18Jun11_s02	2	FALSE	30017
2011-07-27 13:51:00	96	557	12	27Jul11_s05	5	TRUE	30017
2011-08-09 12:34:00	98	566	12	09Aug11_s05	5	FALSE	30017
2009-04-29 13:27:00	3	8	1	29Apr09_s06	6	TRUE	30018
2009-07-01 14:30:00	28	124	3	01Jul09_s03	3	TRUE	30018
2009-07-15 11:59:00	35	170	4	15Jul09_s07	7	FALSE	30018
2009-07-15 13:09:00	35	171	4	15Jul09_s08	8	TRUE	30018
2010-06-09 12:31:00	55	266	6	09Jun10_s02	2	FALSE	30018
2010-06-12 10:08:00	56	268	6	12Jun10_s02	2	TRUE	30018
2010-07-06 13:06:00	60	304	7	06Jul10_s07	7	TRUE	30018
2010-07-10 10:16:00	61	309	7	10Jul10_s07	7	FALSE	30018
2010-07-11 09:50:00	62	314	7	11Jul10_s01	1	FALSE	30018
2010-07-14 08:52:00	64	330	7	14jul10_s02	2	FALSE	30018
2011-05-24 11:42:00	79	427	10	24May11_s05	5	FALSE	30018
2011-08-02 12:04:00	97	562	12	02Aug11_s05	5	FALSE	30018
2009-05-04 13:30:00	4	10	1	04May09_s01	1	FALSE	30019
2009-05-27 09:05:00	6	13	1	27May09_s01	1	TRUE	30019
2009-06-13 10:48:00	16	61	2	13Jun09_s03	3	FALSE	30019
2009-07-03 08:33:00	30	133	3	03Jul09_s01	1	FALSE	30019
2009-07-18 10:01:00	37	178	4	18Jul09_s01	1	FALSE	30019
2009-07-18 11:13:00	37	180	4	18Jul09_s03	3	TRUE	30019
2010-05-22 08:51:00	48	222	5	22May10_s01	1	TRUE	30019
2010-06-06 13:19:00	53	257	6	06Jun10_s06	6	FALSE	30019
2010-06-08 13:54:00	54	263	6	08Jun10_s06	6	FALSE	30019
2010-07-01 09:06:00	58	287	6	01Jul10_s02	2	TRUE	30019
2010-07-10 08:37:00	61	305	7	10Jul10_s02	2	FALSE	30019
2010-07-24 12:42:00	67	352	8	24jul10_s07	7	FALSE	30019
2010-07-24 12:57:00	67	353	8	24jul10_s08	8	FALSE	30019
2010-08-01 11:25:00	70	368	8	01aug10_s04	4	FALSE	30019
2011-05-18 12:21:00	77	413	9	18May11_s05	5	FALSE	30019
2011-06-11 08:28:00	87	493	11	11Jun11_s01	1	FALSE	30019
2011-06-21 10:44:00	91	528	12	21Jun11_s05	5	FALSE	30019
2011-07-20 09:18:00	93	534	12	20Jul11_s02	2	FALSE	30019
2011-07-20 12:51:00	93	537	12	20Jul11_s06	6	FALSE	30019
2011-08-02 08:51:00	97	560	12	02Aug11_s03	3	FALSE	30019
2009-05-27 10:25:00	6	14	1	27May09_s03	3	FALSE	30020
2009-06-27 09:53:00	25	109	3	27Jun09_s02	2	TRUE	30020
2009-07-21 11:59:00	39	188	4	21Jul09_s02	2	FALSE	30020
2009-05-28 12:41:00	7	20	1	28May09_s05	5	FALSE	30021
2009-06-14 09:40:00	17	65	2	14Jun09_s01	1	TRUE	30021
2009-06-23 12:22:00	23	99	2	23Jun09_s03	3	FALSE	30021
2009-06-23 12:40:00	23	100	2	23Jun09_s04	4	FALSE	30021
2010-07-13 12:14:00	63	328	7	13Jul10_s08	8	FALSE	30021
2009-06-14 09:40:00	17	65	2	14Jun09_s01	1	TRUE	30022
2009-06-23 12:40:00	23	100	2	23Jun09_s04	4	FALSE	30022
2010-07-01 10:49:00	58	291	6	01Jul10_s07	7	TRUE	30022
2009-05-30 10:18:00	8	22	1	30May09_s01	1	FALSE	30023
2009-07-25 13:21:00	41	195	4	25Jul09_s01	1	FALSE	30023
2010-05-22 10:39:00	48	226	5	22May10_s05	5	TRUE	30023
2010-05-22 11:22:00	48	227	5	22May10_s06	6	FALSE	30023
2010-06-02 10:26:00	51	239	5	02Jun10_s03	3	TRUE	30023
2010-06-02 11:02:00	51	240	5	02Jun10_s04	4	FALSE	30023
2010-06-08 11:23:00	54	260	6	08Jun10_s03	3	FALSE	30023
2010-07-17 10:26:00	65	333	7	17jul10_s02	2	FALSE	30023
2010-08-01 10:06:00	70	366	8	01Aug10_s02	2	FALSE	30023
2011-05-21 09:20:00	78	416	9	21May11_s02	2	FALSE	30023
2011-05-21 10:08:00	78	417	9	21May11_s03	3	FALSE	30023
2011-05-25 10:49:00	80	436	10	25May11_s06	6	FALSE	30023
2011-05-31 12:13:00	82	457	10	31May11_s08	8	FALSE	30023
2011-06-07 11:06:00	84	473	11	07Jun11_s07	7	FALSE	30023
2011-08-10 09:20:00	99	571	12	10Aug11_s04	4	FALSE	30023
2011-08-10 13:16:00	99	573	12	10Aug11_s08	8	FALSE	30023
2009-06-27 15:01:00	25	111	3	27Jun09_s05	5	FALSE	30024
2009-07-15 09:21:00	35	165	4	15Jul09_s02	2	FALSE	30024
2010-05-23 14:09:00	49	233	5	23May10_s04	4	TRUE	30024
2010-07-10 14:09:00	61	313	7	10jul10_s12	12	FALSE	30024
2011-05-31 12:42:00	82	458	10	31May11_s09	9	FALSE	30024
2011-06-07 09:32:00	84	468	11	07Jun11_s02	2	FALSE	30024
2009-06-10 11:46:00	14	50	2	10Jun09_s02	2	TRUE	30025
2009-06-10 12:14:00	14	51	2	10Jun09_s03	3	FALSE	30025
2009-06-17 13:14:00	19	77	2	17Jun09_s05	5	TRUE	30025
2009-06-17 13:43:00	19	78	2	17Jun09_s06	6	TRUE	30025
2009-07-01 15:48:00	28	125	3	01Jul09_s04	4	TRUE	30025
2009-07-03 12:14:00	30	139	3	03Jul09_s07	7	TRUE	30025
2009-07-30 12:42:00	44	209	4	30Jul09_s02	2	TRUE	30025
2010-06-09 11:19:00	55	265	6	09Jun10_s01	1	TRUE	30025
2010-06-12 10:08:00	56	268	6	12Jun10_s02	2	TRUE	30025
2010-06-12 10:49:00	56	269	6	12Jun10_s03	3	TRUE	30025
2010-08-03 14:11:00	72	387	8	03aug10_s08	8	TRUE	30025
2011-05-12 13:00:00	74	398	9	12May11_s04	4	TRUE	30025
2011-05-12 13:14:00	74	399	9	12May11_s05	5	TRUE	30025
2011-05-31 10:56:00	82	454	10	31May11_s05	5	TRUE	30025
2011-07-27 08:49:00	96	553	12	27Jul11_s01	1	TRUE	30025
2009-06-10 11:46:00	14	50	2	10Jun09_s02	2	TRUE	30026
2009-04-29 13:27:00	3	8	1	29Apr09_s06	6	TRUE	30027
2009-07-01 14:30:00	28	124	3	01Jul09_s03	3	TRUE	30027
2009-07-25 13:51:00	41	197	4	25Jul09_s03	3	FALSE	30027
2010-06-08 11:23:00	54	260	6	08Jun10_s03	3	FALSE	30027
2010-06-09 11:19:00	55	265	6	09Jun10_s01	1	TRUE	30027
2010-06-09 12:31:00	55	266	6	09Jun10_s02	2	FALSE	30027
2010-07-11 11:38:00	62	319	7	11jul10_s06	6	FALSE	30027
2010-07-14 08:52:00	64	330	7	14jul10_s02	2	FALSE	30027
2010-08-02 11:11:00	71	376	8	02aug10_s04	4	FALSE	30027
2011-05-24 12:24:00	79	429	10	24May11_s07	7	FALSE	30027
2011-06-11 13:44:00	87	500	11	11Jun11_s08	8	FALSE	30027
2011-06-21 09:48:00	91	525	12	21Jun11_s02	2	FALSE	30027
2011-08-02 08:15:00	97	558	12	02Aug11_s01	1	FALSE	30027
2011-08-10 13:16:00	99	573	12	10Aug11_s08	8	FALSE	30027
2011-08-10 13:56:00	99	574	12	10Aug11_s09	9	FALSE	30027
2009-06-21 10:03:00	22	91	2	21Jun09_s01	1	FALSE	30028
2009-07-05 10:55:00	31	143	3	05Jul09_s02	2	FALSE	30028
2010-05-11 10:42:00	47	220	5	11May10_s04	4	FALSE	30028
2010-06-12 11:49:00	56	270	6	12Jun10_s04	4	FALSE	30028
2011-06-14 09:29:00	88	502	11	14Jun11_s02	2	FALSE	30028
2009-07-18 12:20:00	37	181	4	18Jul09_s04	4	FALSE	30029
2010-05-11 14:06:00	47	221	5	11May10_s05	5	FALSE	30029
2009-06-02 13:49:00	10	37	1	02Jun09_s04	4	FALSE	30030
2009-07-29 07:24:00	43	202	4	29Jul09_s01	1	FALSE	30030
2009-07-29 08:59:00	43	204	4	29Jul09_s03	3	TRUE	30030
2010-07-10 14:09:00	61	313	7	10jul10_s12	12	FALSE	30030
2010-07-28 11:38:00	69	363	8	28jul10_s08	8	FALSE	30030
2011-05-12 08:44:00	74	395	9	12May11_s01	1	FALSE	30030
2011-05-18 11:12:00	77	410	9	18May11_s02	2	FALSE	30030
2009-04-29 10:14:00	3	4	1	29Apr09_s02	2	TRUE	30031
2009-07-01 14:30:00	28	124	3	01Jul09_s03	3	TRUE	30031
2010-06-08 11:23:00	54	260	6	08Jun10_s03	3	FALSE	30031
2010-06-08 12:22:00	54	262	6	08Jun10_s05	5	TRUE	30031
2010-06-09 11:19:00	55	265	6	09Jun10_s01	1	TRUE	30031
2010-06-09 12:31:00	55	266	6	09Jun10_s02	2	FALSE	30031
2011-05-25 14:15:00	80	441	10	25May11_s11	11	FALSE	30031
2011-05-31 11:49:00	82	455	10	31May11_s06	6	FALSE	30031
2011-06-11 13:26:00	87	499	11	11Jun11_s07	7	FALSE	30031
2009-07-16 09:10:00	36	173	4	16Jul09_s02	2	FALSE	30032
2010-05-22 13:33:00	48	229	5	22May10_s08	8	FALSE	30032
2010-05-29 12:18:00	50	236	5	29May10_s02	2	FALSE	30032
2010-07-13 09:56:00	63	325	7	13jul10_s05	5	FALSE	30032
2009-06-14 09:40:00	17	65	2	14Jun09_s01	1	TRUE	30033
2010-07-13 12:14:00	63	328	7	13Jul10_s08	8	FALSE	30033
2011-05-18 11:26:00	77	411	9	18May11_s03	3	FALSE	30033
2009-04-29 09:32:00	3	3	1	29Apr09_s01	1	FALSE	30034
2009-06-16 08:10:00	18	71	2	16Jun09_s02	2	FALSE	30034
2009-06-16 08:33:00	18	72	2	16Jun09_s03	3	TRUE	30034
2009-06-30 07:46:00	27	119	3	30Jun09_s01	1	FALSE	30034
2010-05-11 09:56:00	47	218	5	11May10_s02	2	TRUE	30034
2010-05-11 10:32:00	47	219	5	11May10_s03	3	FALSE	30034
2010-05-11 10:42:00	47	220	5	11May10_s04	4	FALSE	30034
2011-05-18 10:46:00	77	409	9	18May11_s01	1	FALSE	30034
2011-05-31 08:49:00	82	451	10	31May11_s02	2	FALSE	30034
2009-04-29 13:27:00	3	8	1	29Apr09_s06	6	TRUE	30035
2009-06-17 13:14:00	19	77	2	17Jun09_s05	5	TRUE	30035
2009-07-07 13:46:00	32	151	3	07Jul09_s05	5	FALSE	30035
2009-07-11 11:04:00	33	155	3	11Jul09_s03	3	TRUE	30035
2010-07-06 10:24:00	60	300	7	06Jul10_s03	3	TRUE	30035
2010-07-14 07:47:00	64	329	7	14Jul10_s01	1	FALSE	30035
2010-07-28 10:07:00	69	360	8	28jul10_s05	5	FALSE	30035
2011-05-25 12:20:00	80	438	10	25May11_s08	8	TRUE	30035
2011-08-09 13:33:00	98	568	12	09Aug11_s07	7	FALSE	30035
2009-06-20 12:52:00	21	89	2	20Jun09_s05	5	FALSE	30036
2010-05-22 13:33:00	48	229	5	22May10_s08	8	FALSE	30036
2010-06-15 10:38:00	57	280	6	15Jun10_s05	5	FALSE	30036
2009-07-19 13:14:00	38	185	4	19Jul09_s03	3	TRUE	30037
2010-05-11 10:42:00	47	220	5	11May10_s04	4	FALSE	30037
2010-07-17 12:17:00	65	335	7	17jul10_s04	4	FALSE	30037
2010-07-17 12:26:00	65	336	7	17jul10_s05	5	FALSE	30037
2010-08-02 14:14:00	71	379	8	02aug10_s07	7	FALSE	30037
2011-05-14 11:37:00	75	402	9	14May11_s03	3	FALSE	30037
2011-05-17 13:04:00	76	406	9	17May11_s04	4	FALSE	30037
2011-05-25 09:30:00	80	433	10	25May11_s03	3	FALSE	30037
2011-06-14 08:37:00	88	501	11	14Jun11_s01	1	TRUE	30037
2011-06-15 14:15:00	89	514	11	15Jun11_s06	6	TRUE	30037
2011-06-21 10:04:00	91	526	12	21Jun11_s03	3	FALSE	30037
2009-07-11 12:48:00	33	157	3	11Jul09_s05	5	FALSE	30038
2010-07-03 13:01:00	59	298	6	03Jul10_s04	4	FALSE	30038
2009-06-23 11:55:00	23	98	2	23Jun09_s02	2	FALSE	30039
2010-07-17 14:20:00	65	338	7	17jul10_s08	8	FALSE	30039
2010-07-17 14:54:00	65	339	7	17jul10_s09	9	TRUE	30039
2010-08-01 13:47:00	70	371	8	01aug10_s07	7	TRUE	30039
2011-06-11 10:41:00	87	498	11	11Jun11_s06	6	TRUE	30039
2009-07-21 11:14:00	39	187	4	21Jul09_s01	1	FALSE	30040
2009-08-01 10:59:00	45	214	4	01Aug09_s04	4	FALSE	30040
2010-06-05 11:14:00	52	251	5	05Jun10_s08	8	FALSE	30040
2010-07-21 09:58:00	66	342	8	21jul10_s02	2	FALSE	30040
2009-07-21 11:14:00	39	187	4	21Jul09_s01	1	FALSE	30041
2010-07-21 09:58:00	66	342	8	21jul10_s02	2	FALSE	30041
2009-05-31 12:58:00	9	30	1	31May09_s03	3	TRUE	30042
2010-07-21 14:16:00	66	343	8	21jul10_s03	3	FALSE	30042
2009-07-01 14:30:00	28	124	3	01Jul09_s03	3	TRUE	30043
2010-08-02 12:01:00	71	377	8	02Aug10_s05	5	FALSE	30043
2011-06-22 09:29:00	92	530	12	22Jun11_s02	2	FALSE	30043
2010-07-01 10:12:00	58	290	6	01Jul10_s06	6	FALSE	30044
2010-07-17 14:20:00	65	338	7	17jul10_s08	8	FALSE	30044
2010-08-01 14:08:00	70	372	8	01Aug10_s08	8	FALSE	30044
2010-07-06 13:06:00	60	304	7	06Jul10_s07	7	TRUE	30045
2010-08-01 13:16:00	70	370	8	01aug10_s06	6	FALSE	30046
2009-07-02 10:42:00	29	130	3	02Jul09_s04	4	TRUE	30047
2010-07-11 14:27:00	62	320	7	11jul10_s08	8	FALSE	30047
2010-07-17 14:20:00	65	338	7	17jul10_s08	8	FALSE	30047
2010-07-17 14:54:00	65	339	7	17jul10_s09	9	TRUE	30047
2010-07-24 12:57:00	67	353	8	24jul10_s08	8	FALSE	30047
2010-06-08 11:23:00	54	260	6	08Jun10_s03	3	FALSE	30048
2010-06-08 11:57:00	54	261	6	08Jun10_s04	4	FALSE	30048
2010-06-09 11:19:00	55	265	6	09Jun10_s01	1	TRUE	30048
2011-06-18 12:06:00	90	522	12	18Jun11_s09	9	FALSE	30048
2010-07-28 10:50:00	69	362	8	28jul10_s07	7	TRUE	30049
2010-08-03 13:31:00	72	384	8	03aug10_s05	5	FALSE	30049
2011-05-28 13:01:00	81	448	10	28May11_s08	8	FALSE	30049
2011-06-07 14:46:00	84	476	11	07Jun11_s11	11	TRUE	30049
2010-06-09 12:31:00	55	266	6	09Jun10_s02	2	FALSE	30050
2011-05-12 13:14:00	74	399	9	12May11_s05	5	TRUE	30051
2011-06-18 11:54:00	90	521	12	18Jun11_s08	8	FALSE	30051
2011-05-12 13:14:00	74	399	9	12May11_s05	5	TRUE	30052
2011-05-12 13:14:00	74	399	9	12May11_s05	5	TRUE	30053
2011-06-18 12:06:00	90	522	12	18Jun11_s09	9	FALSE	30053
2011-06-22 12:22:00	92	532	12	22Jun11_s04	4	FALSE	30053
2011-05-31 12:59:00	82	459	10	31May11_s10	10	FALSE	30054
2011-06-15 13:03:00	89	513	11	15Jun11_s05	5	FALSE	30054
2011-06-08 13:54:00	85	483	11	08Jun11_s07	7	TRUE	30055
2011-06-22 12:22:00	92	532	12	22Jun11_s04	4	FALSE	30055
2011-06-08 13:54:00	85	483	11	08Jun11_s07	7	TRUE	30056
2011-06-22 12:22:00	92	532	12	22Jun11_s04	4	FALSE	30056
2011-06-09 10:10:00	86	489	11	09Jun11_s05	5	FALSE	30057
2011-07-21 11:01:00	94	546	12	21Jul11_s05	5	FALSE	30057
2011-06-18 12:06:00	90	522	12	18Jun11_s09	9	FALSE	30058
2011-06-22 09:29:00	92	530	12	22Jun11_s02	2	FALSE	30058
2011-06-22 11:09:00	92	531	12	22Jun11_s03	3	FALSE	30059
2011-06-22 12:22:00	92	532	12	22Jun11_s04	4	FALSE	30060
2009-04-29 10:14:00	3	4	1	29Apr09_s02	2	TRUE	30061
2010-06-08 11:23:00	54	260	6	08Jun10_s03	3	FALSE	30061
2010-06-09 11:19:00	55	265	6	09Jun10_s01	1	TRUE	30061
2011-05-25 14:15:00	80	441	10	25May11_s11	11	FALSE	30061
2011-05-31 11:49:00	82	455	10	31May11_s06	6	FALSE	30061
2009-07-01 14:30:00	28	124	3	01Jul09_s03	3	TRUE	30062
2011-05-12 13:14:00	74	399	9	12May11_s05	5	TRUE	30062
2010-07-01 12:57:00	58	293	6	01Jul10_s09	9	FALSE	30063
2011-05-25 08:41:00	80	432	10	25May11_s02	2	FALSE	30063
2011-05-31 08:23:00	82	450	10	31May11_s01	1	FALSE	30063
2011-06-07 10:03:00	84	470	11	07Jun11_s04	4	FALSE	30063
2011-06-21 09:23:00	91	524	12	21Jun11_s01	1	FALSE	30063
2011-07-21 09:30:00	94	544	12	21Jul11_s03	3	FALSE	30063
2010-06-08 09:45:00	54	259	6	08Jun10_s02	2	FALSE	30064
2010-06-08 11:57:00	54	261	6	08Jun10_s04	4	FALSE	30064
2010-06-09 11:19:00	55	265	6	09Jun10_s01	1	TRUE	30064
2010-06-09 12:31:00	55	266	6	09Jun10_s02	2	FALSE	30064
2011-06-08 13:22:00	85	482	11	08Jun11_s06	6	TRUE	30064
2009-07-30 12:42:00	44	209	4	30Jul09_s02	2	TRUE	30065
2010-07-06 13:06:00	60	304	7	06Jul10_s07	7	TRUE	30065
2011-05-12 13:14:00	74	399	9	12May11_s05	5	TRUE	30065
2011-06-08 14:17:00	85	484	11	08Jun11_s09	9	TRUE	30065
2010-06-08 11:23:00	54	260	6	08Jun10_s03	3	FALSE	30066
2010-07-24 09:11:00	67	346	8	24Jul10_s01	1	FALSE	30066
2011-05-28 09:17:00	81	442	10	28May11_s01	1	FALSE	30066
2011-06-14 11:50:00	88	507	11	14Jun11_s08	8	FALSE	30066
2009-04-29 13:27:00	3	8	1	29Apr09_s06	6	TRUE	40001
2009-06-27 09:53:00	25	109	3	27Jun09_s02	2	TRUE	40001
2009-07-03 10:00:00	30	136	3	03Jul09_s04	4	FALSE	40001
2009-07-05 10:55:00	31	143	3	05Jul09_s02	2	FALSE	40001
2009-07-07 10:25:00	32	147	3	07Jul09_s01	1	FALSE	40001
2009-07-29 11:13:00	43	207	4	29Jul09_s06	6	TRUE	40001
2010-06-09 11:19:00	55	265	6	09Jun10_s01	1	TRUE	40001
2010-07-01 13:10:00	58	294	6	01Jul10_s10	10	FALSE	40001
2011-05-11 08:26:00	73	389	9	11May11_s02	2	FALSE	40001
2011-05-24 11:42:00	79	427	10	24May11_s05	5	FALSE	40001
2011-06-07 11:06:00	84	473	11	07Jun11_s07	7	FALSE	40001
2011-06-14 11:50:00	88	507	11	14Jun11_s08	8	FALSE	40001
2009-06-17 12:08:00	19	75	2	17Jun09_s03	3	FALSE	40002
2009-05-31 12:58:00	9	30	1	31May09_s03	3	TRUE	60001
2009-06-09 16:23:00	13	48	2	09Jun09_s06	6	FALSE	60001
2009-06-28 12:22:00	26	115	3	28Jun09_s05	5	FALSE	60001
2009-06-28 14:18:00	26	116	3	28Jun09_s06	6	FALSE	60001
2009-07-05 13:03:00	31	145	3	05Jul09_s06	6	FALSE	60001
2009-07-12 12:30:00	34	163	3	12Jul09_s05	5	FALSE	60001
2009-08-01 11:40:00	45	215	4	01Aug09_s05	5	FALSE	60001
2010-06-08 11:23:00	54	260	6	08Jun10_s03	3	FALSE	60002
2010-06-08 11:57:00	54	261	6	08Jun10_s04	4	FALSE	60002
2010-06-09 11:19:00	55	265	6	09Jun10_s01	1	TRUE	60002
2010-06-12 10:49:00	56	269	6	12Jun10_s03	3	TRUE	60002
2011-06-18 12:06:00	90	522	12	18Jun11_s09	9	FALSE	60002
2009-05-28 09:25:00	7	17	1	28May09_s02	2	TRUE	60003
2009-05-30 11:08:00	8	23	1	30May09_s02	2	TRUE	60003
2009-06-02 09:21:00	10	34	1	02Jun09_s01	1	FALSE	60003
2009-06-09 13:34:00	13	46	2	09Jun09_s03	3	FALSE	60003
2009-06-13 11:20:00	16	62	2	13Jun09_s04	4	FALSE	60003
2009-06-18 13:37:00	20	85	2	18Jun09_s05	5	TRUE	60003
2009-07-01 15:48:00	28	125	3	01Jul09_s04	4	TRUE	60003
2009-07-15 13:09:00	35	171	4	15Jul09_s08	8	TRUE	60003
2010-07-06 10:24:00	60	300	7	06Jul10_s03	3	TRUE	60003
2010-07-11 10:59:00	62	317	7	11jul10_s04	4	FALSE	60003
2010-07-14 07:47:00	64	329	7	14Jul10_s01	1	FALSE	60003
2010-07-28 10:32:00	69	361	8	28jul10_s06	6	FALSE	60003
2011-06-07 14:22:00	84	475	11	07Jun11_s10	10	FALSE	60003
2011-06-11 13:44:00	87	500	11	11Jun11_s08	8	FALSE	60003
2011-08-10 08:40:00	99	570	12	10Aug11_s02	2	FALSE	60003
2009-05-28 10:40:00	7	18	1	28May09_s03	3	FALSE	60004
2009-05-28 11:55:00	7	19	1	28May09_s04	4	FALSE	60004
2009-06-13 10:08:00	16	59	2	13Jun09_s01	1	FALSE	60004
2009-06-16 08:33:00	18	72	2	16Jun09_s03	3	TRUE	60004
2009-06-18 12:51:00	20	84	2	18Jun09_s04	4	FALSE	60004
2009-06-21 10:03:00	22	91	2	21Jun09_s01	1	FALSE	60004
2009-06-27 09:32:00	25	108	3	27Jun09_s01	1	FALSE	60004
2009-06-27 09:53:00	25	109	3	27Jun09_s02	2	TRUE	60004
2009-07-25 18:23:00	41	199	4	25Jul09_s05	5	FALSE	60004
2010-05-11 10:42:00	47	220	5	11May10_s04	4	FALSE	60004
2010-07-01 09:32:00	58	288	6	01Jul10_s04	4	FALSE	60004
2010-07-10 08:37:00	61	305	7	10Jul10_s02	2	FALSE	60004
2010-07-17 12:26:00	65	336	7	17jul10_s05	5	FALSE	60004
2010-07-17 13:59:00	65	337	7	17jul10_s07	7	FALSE	60004
2010-07-17 15:22:00	65	340	7	17jul10_s10	10	FALSE	60004
2011-05-14 11:37:00	75	402	9	14May11_s03	3	FALSE	60004
2011-05-25 08:26:00	80	431	10	25May11_s01	1	FALSE	60004
2011-06-07 09:42:00	84	469	11	07Jun11_s03	3	FALSE	60004
2011-06-11 09:05:00	87	495	11	11Jun11_s03	3	FALSE	60004
2011-07-20 13:33:00	93	539	12	20Jul11_s08	8	FALSE	60004
2009-04-29 13:27:00	3	8	1	29Apr09_s06	6	TRUE	60005
2009-07-01 15:48:00	28	125	3	01Jul09_s04	4	TRUE	60005
2009-07-03 10:54:00	30	138	3	03Jul09_s06	6	FALSE	60005
2010-06-02 13:21:00	51	242	5	02Jun10_s06	6	FALSE	60005
2010-06-08 09:16:00	54	258	6	08Jun10_s01	1	FALSE	60005
2010-06-08 12:22:00	54	262	6	08Jun10_s05	5	TRUE	60005
2010-06-09 11:19:00	55	265	6	09Jun10_s01	1	TRUE	60005
2010-06-12 10:49:00	56	269	6	12Jun10_s03	3	TRUE	60005
2010-07-06 13:06:00	60	304	7	06Jul10_s07	7	TRUE	60005
2010-07-28 09:09:00	69	359	8	28Jul10_s04	4	FALSE	60005
2011-05-17 09:57:00	76	403	9	17May11_s01	1	FALSE	60005
2011-05-25 10:11:00	80	435	10	25May11_s05	5	FALSE	60005
2009-04-29 13:27:00	3	8	1	29Apr09_s06	6	TRUE	60006
2009-07-01 14:30:00	28	124	3	01Jul09_s03	3	TRUE	60006
2009-07-12 12:30:00	34	163	3	12Jul09_s05	5	FALSE	60006
2009-07-15 13:09:00	35	171	4	15Jul09_s08	8	TRUE	60006
2009-07-16 11:27:00	36	175	4	16Jul09_s06	6	FALSE	60006
2009-08-01 10:13:00	45	213	4	01Aug09_s03	3	FALSE	60006
2010-06-08 11:23:00	54	260	6	08Jun10_s03	3	FALSE	60006
2010-06-08 12:22:00	54	262	6	08Jun10_s05	5	TRUE	60006
2010-06-09 11:19:00	55	265	6	09Jun10_s01	1	TRUE	60006
2010-06-15 08:42:00	57	277	6	15Jun10_s02	2	FALSE	60006
2010-07-06 13:06:00	60	304	7	06Jul10_s07	7	TRUE	60006
2010-07-14 08:52:00	64	330	7	14jul10_s02	2	FALSE	60006
2010-07-17 09:54:00	65	332	7	17jul10_s01	1	FALSE	60006
2010-07-17 10:26:00	65	333	7	17jul10_s02	2	FALSE	60006
2011-05-25 10:49:00	80	436	10	25May11_s06	6	FALSE	60006
2011-06-04 12:15:00	83	464	10	04Jun11_s05	5	FALSE	60006
2009-06-27 15:01:00	25	111	3	27Jun09_s05	5	FALSE	60007
2009-07-15 09:21:00	35	165	4	15Jul09_s02	2	FALSE	60007
2010-07-10 14:09:00	61	313	7	10jul10_s12	12	FALSE	60007
2009-07-01 13:57:00	28	123	3	01Jul09_s02	2	FALSE	60008
2010-07-17 10:26:00	65	333	7	17jul10_s02	2	FALSE	60008
2009-05-31 14:03:00	9	31	1	31May09_s04	4	TRUE	60009
2010-08-03 13:46:00	72	385	8	03aug10_s06	6	TRUE	60009
2011-06-08 13:08:00	85	481	11	08Jun11_05	5	FALSE	60009
2011-06-09 10:46:00	86	490	11	09Jun11_s06	6	FALSE	60009
2009-04-29 12:28:00	3	7	1	29Apr09_s05	5	FALSE	60010
2009-07-15 13:09:00	35	171	4	15Jul09_s08	8	TRUE	60010
2011-05-11 08:26:00	73	389	9	11May11_s02	2	FALSE	60010
2011-05-21 10:37:00	78	418	9	21May11_s05	5	FALSE	60010
2011-05-24 11:42:00	79	427	10	24May11_s05	5	FALSE	60010
2011-05-28 09:17:00	81	442	10	28May11_s01	1	FALSE	60010
2009-05-30 14:44:00	8	25	1	30May09_s04	4	TRUE	60011
2010-07-03 13:01:00	59	298	6	03Jul10_s04	4	FALSE	60011
2010-07-10 14:09:00	61	313	7	10jul10_s12	12	FALSE	60011
2010-08-03 12:08:00	72	383	8	03aug10_s04	4	TRUE	60011
2011-05-11 09:56:00	73	390	9	11May11_s03	3	TRUE	60011
2011-05-28 10:20:00	81	444	10	28May11_s03	3	FALSE	60011
2011-08-09 11:34:00	98	565	12	09Aug11_s03	3	TRUE	60011
2009-07-15 11:59:00	35	170	4	15Jul09_s07	7	FALSE	60012
2010-06-08 12:22:00	54	262	6	08Jun10_s05	5	TRUE	60012
2010-06-09 12:31:00	55	266	6	09Jun10_s02	2	FALSE	60012
2010-07-06 13:06:00	60	304	7	06Jul10_s07	7	TRUE	60013
2010-07-14 08:52:00	64	330	7	14jul10_s02	2	FALSE	60013
2009-04-29 10:14:00	3	4	1	29Apr09_s02	2	TRUE	70001
2009-04-29 11:16:00	3	6	1	29Apr09_s04	4	FALSE	70001
2009-06-10 13:01:00	14	52	2	10Jun09_s04	4	FALSE	70001
2009-07-01 14:30:00	28	124	3	01Jul09_s03	3	TRUE	70001
2009-07-16 11:13:00	36	174	4	16Jul09_s05	5	FALSE	70001
2009-07-29 11:13:00	43	207	4	29Jul09_s06	6	TRUE	70001
2010-06-02 10:26:00	51	239	5	02Jun10_s03	3	TRUE	70001
2010-06-08 11:23:00	54	260	6	08Jun10_s03	3	FALSE	70001
2010-07-06 13:06:00	60	304	7	06Jul10_s07	7	TRUE	70001
2010-07-10 09:25:00	61	307	7	10Jul10_s04	4	FALSE	70001
2010-07-11 10:59:00	62	317	7	11jul10_s04	4	FALSE	70001
2010-07-21 09:03:00	66	341	8	21Jul10_s01	1	FALSE	70001
2011-08-10 09:20:00	99	571	12	10Aug11_s04	4	FALSE	70001
2011-08-10 13:16:00	99	573	12	10Aug11_s08	8	FALSE	70001
2011-08-10 13:56:00	99	574	12	10Aug11_s09	9	FALSE	70001
2009-05-31 14:03:00	9	31	1	31May09_s04	4	TRUE	70002
2009-05-31 14:36:00	9	32	1	31May09_s05	5	TRUE	70002
2009-06-17 13:14:00	19	77	2	17Jun09_s05	5	TRUE	70002
2009-06-17 14:08:00	19	79	2	17Jun09_s07	7	TRUE	70002
2009-07-03 12:14:00	30	139	3	03Jul09_s07	7	TRUE	70002
2009-07-30 12:42:00	44	209	4	30Jul09_s02	2	TRUE	70002
2009-08-04 14:28:00	46	216	4	04Aug09_s02	2	TRUE	70002
2011-06-07 14:46:00	84	476	11	07Jun11_s11	11	TRUE	70002
2011-06-18 14:00:00	90	523	12	18Jun11_s11	11	TRUE	70002
2009-06-02 09:48:00	10	35	1	02Jun09_s02	2	FALSE	70003
2009-06-09 12:45:00	13	44	2	09Jun09_s01	1	FALSE	70003
2009-07-07 10:25:00	32	147	3	07Jul09_s01	1	FALSE	70003
2009-07-16 12:26:00	36	176	4	16Jul09_s07	7	FALSE	70003
2009-07-29 08:59:00	43	204	4	29Jul09_s03	3	TRUE	70003
2011-06-14 09:29:00	88	502	11	14Jun11_s02	2	FALSE	70003
2011-06-21 10:20:00	91	527	12	21Jun11_s04	4	FALSE	70003
2009-06-11 10:58:00	15	56	2	11Jun09_s01	1	FALSE	70004
2009-07-26 12:07:00	42	201	4	26Jul09_s02	2	FALSE	70004
2010-07-13 08:36:00	63	322	7	13Jul10_s02	2	FALSE	70004
2010-07-21 14:16:00	66	343	8	21jul10_s03	3	FALSE	70004
2009-06-06 13:01:00	11	41	1	06Jun09_s04	4	TRUE	70006
2009-06-11 10:58:00	15	56	2	11Jun09_s01	1	FALSE	70006
2009-06-20 12:52:00	21	89	2	20Jun09_s05	5	FALSE	70006
2009-07-03 14:04:00	30	141	3	03Jul09_s09	9	FALSE	70006
2011-08-09 12:34:00	98	566	12	09Aug11_s05	5	FALSE	70006
2009-05-31 14:03:00	9	31	1	31May09_s04	4	TRUE	70007
2009-06-17 13:14:00	19	77	2	17Jun09_s05	5	TRUE	70007
2009-07-03 12:14:00	30	139	3	03Jul09_s07	7	TRUE	70007
2009-07-30 12:42:00	44	209	4	30Jul09_s02	2	TRUE	70007
2009-08-04 14:28:00	46	216	4	04Aug09_s02	2	TRUE	70007
2009-06-17 13:14:00	19	77	2	17Jun09_s05	5	TRUE	70008
2009-06-17 14:08:00	19	79	2	17Jun09_s07	7	TRUE	70008
2009-06-02 12:17:00	10	36	1	02Jun09_s03	3	FALSE	70009
2009-06-17 11:19:00	19	74	2	17Jun09_s02	2	FALSE	70009
2009-07-02 09:53:00	29	128	3	02Jul09_s02	2	FALSE	70009
2009-07-30 09:08:00	44	208	4	30Jul09_s01	1	FALSE	70009
2009-08-01 10:13:00	45	213	4	01Aug09_s03	3	FALSE	70009
2010-07-06 10:24:00	60	300	7	06Jul10_s03	3	TRUE	70009
2010-07-06 11:26:00	60	301	7	06Jul10_s04	4	FALSE	70009
2011-05-17 11:15:00	76	404	9	17May11_s02	2	FALSE	70009
2009-05-27 12:45:00	6	15	1	27May09_s05	5	FALSE	70010
2009-05-28 10:40:00	7	18	1	28May09_s03	3	FALSE	70010
2009-06-21 10:03:00	22	91	2	21Jun09_s01	1	FALSE	70010
2009-06-30 08:41:00	27	120	3	30Jun09_s02	2	FALSE	70010
2009-07-02 09:53:00	29	128	3	02Jul09_s02	2	FALSE	70010
2009-07-03 08:55:00	30	134	3	03Jul09_s02	2	FALSE	70010
2010-05-11 10:42:00	47	220	5	11May10_s04	4	FALSE	70010
2010-08-02 10:56:00	71	375	8	02aug10_s03	3	FALSE	70010
2011-06-08 10:01:00	85	477	11	08Jun11_s01	1	FALSE	70010
2011-06-21 09:23:00	91	524	12	21Jun11_s01	1	FALSE	70010
2011-08-02 08:51:00	97	560	12	02Aug11_s03	3	FALSE	70010
2009-05-26 09:55:00	5	12	1	26May09_s02	2	FALSE	70011
2009-06-17 13:14:00	19	77	2	17Jun09_s05	5	TRUE	70011
2009-06-17 14:08:00	19	79	2	17Jun09_s07	7	TRUE	70011
2009-06-20 15:31:00	21	90	2	20Jun09_s07	7	TRUE	70011
2009-07-30 12:42:00	44	209	4	30Jul09_s02	2	TRUE	70011
2011-05-25 12:20:00	80	438	10	25May11_s08	8	TRUE	70011
2011-06-09 07:40:00	86	485	11	09Jun11_s01	1	FALSE	70011
2009-05-28 14:13:00	7	21	1	28May09_s07	7	FALSE	70012
2009-05-31 12:58:00	9	30	1	31May09_s03	3	TRUE	70012
2009-06-07 10:56:00	12	42	2	07Jun09_s01	1	FALSE	70012
2009-06-13 12:36:00	16	64	2	13Jun09_s06	6	FALSE	70012
2009-06-20 11:52:00	21	88	2	20Jun09_s04	4	FALSE	70012
2009-07-29 10:37:00	43	206	4	29Jul09_s05	5	FALSE	70012
2010-06-05 11:14:00	52	251	5	05Jun10_s08	8	FALSE	70012
2010-06-12 14:27:00	56	273	6	12Jun10_s07	7	FALSE	70012
2011-05-11 12:44:00	73	393	9	11May11_s06	6	FALSE	70012
2011-05-28 13:31:00	81	449	10	28May11_s09	9	FALSE	70012
2011-07-21 12:10:00	94	548	12	21Jul11_s07	7	FALSE	70012
2011-07-27 10:52:00	96	554	12	27Jul11_s02	2	FALSE	70012
2009-04-29 10:14:00	3	4	1	29Apr09_s02	2	TRUE	70013
2009-06-09 16:23:00	13	48	2	09Jun09_s06	6	FALSE	70013
2009-06-28 14:48:00	26	117	3	28Jun09_s07	7	FALSE	70013
2009-07-15 10:28:00	35	166	4	15Jul09_s03	3	FALSE	70013
2010-05-22 10:12:00	48	225	5	22May10_s04	4	TRUE	70013
2010-06-08 11:23:00	54	260	6	08Jun10_s03	3	FALSE	70013
2010-06-15 10:01:00	57	279	6	15Jun10_s04	4	TRUE	70013
2010-07-10 08:37:00	61	305	7	10Jul10_s02	2	FALSE	70013
2011-06-07 11:50:00	84	474	11	07Jun11_s08	8	FALSE	70013
2011-07-20 09:18:00	93	534	12	20Jul11_s02	2	FALSE	70013
2011-08-02 12:04:00	97	562	12	02Aug11_s05	5	FALSE	70013
2011-08-10 13:56:00	99	574	12	10Aug11_s09	9	FALSE	70013
2009-05-31 12:58:00	9	30	1	31May09_s03	3	TRUE	70014
2009-06-28 10:57:00	26	114	3	28Jun09_s03	3	FALSE	70014
2010-06-06 09:21:00	53	253	6	06Jun10_s02	2	FALSE	70014
2010-07-06 09:01:00	60	299	7	06Jul10_s01	1	FALSE	70014
2010-07-21 14:16:00	66	343	8	21jul10_s03	3	FALSE	70014
2010-08-03 12:08:00	72	383	8	03aug10_s04	4	TRUE	70014
2011-05-11 11:14:00	73	391	9	11May11_s04	4	TRUE	70014
2011-08-10 10:24:00	99	572	12	10Aug11_s06	6	FALSE	70014
2009-06-13 12:36:00	16	64	2	13Jun09_s06	6	FALSE	70015
2009-07-03 12:14:00	30	139	3	03Jul09_s07	7	TRUE	70015
2009-07-30 12:42:00	44	209	4	30Jul09_s02	2	TRUE	70015
2009-06-07 11:47:00	12	43	2	07Jun09_s02	2	FALSE	70016
2009-06-17 12:08:00	19	75	2	17Jun09_s03	3	FALSE	70016
2009-07-15 11:35:00	35	169	4	15Jul09_s06	6	FALSE	70016
2010-05-23 10:15:00	49	230	5	23May10_s01	1	FALSE	70016
2010-06-02 10:06:00	51	238	5	02Jun10_s02	2	FALSE	70016
2010-06-08 11:23:00	54	260	6	08Jun10_s03	3	FALSE	70016
2010-06-08 12:22:00	54	262	6	08Jun10_s05	5	TRUE	70016
2010-06-09 11:19:00	55	265	6	09Jun10_s01	1	TRUE	70016
2010-07-14 08:52:00	64	330	7	14jul10_s02	2	FALSE	70016
2010-07-21 09:03:00	66	341	8	21Jul10_s01	1	FALSE	70016
2010-07-24 09:30:00	67	347	8	24Jul10_s02	2	FALSE	70016
2011-05-21 11:49:00	78	421	9	21May11_s08	8	TRUE	70016
2009-06-10 13:49:00	14	54	2	10Jun09_s06	6	FALSE	70017
2009-07-01 14:30:00	28	124	3	01Jul09_s03	3	TRUE	70017
2009-07-03 12:14:00	30	139	3	03Jul09_s07	7	TRUE	70017
2010-06-08 09:16:00	54	258	6	08Jun10_s01	1	FALSE	70017
2010-06-08 11:23:00	54	260	6	08Jun10_s03	3	FALSE	70017
2010-06-09 12:31:00	55	266	6	09Jun10_s02	2	FALSE	70017
2010-06-12 09:48:00	56	267	6	12Jun10_s01	1	TRUE	70017
2010-06-12 10:08:00	56	268	6	12Jun10_s02	2	TRUE	70017
2010-06-15 08:28:00	57	276	6	15Jun10_s01	1	TRUE	70017
2010-06-15 08:42:00	57	277	6	15Jun10_s02	2	FALSE	70017
2011-05-24 08:28:00	79	426	10	24May11_s02	2	TRUE	70017
2011-06-18 10:36:00	90	518	12	18Jun11_s04	4	TRUE	70017
2009-04-29 13:27:00	3	8	1	29Apr09_s06	6	TRUE	70018
2009-06-10 13:49:00	14	54	2	10Jun09_s06	6	FALSE	70018
2009-07-03 12:14:00	30	139	3	03Jul09_s07	7	TRUE	70018
2009-07-12 09:58:00	34	159	3	12Jul09_s01	1	FALSE	70018
2009-07-12 10:48:00	34	161	3	12Jul09_s03	3	FALSE	70018
2009-07-12 11:29:00	34	162	3	12Jul09_s04	4	FALSE	70018
2009-08-04 14:28:00	46	216	4	04Aug09_s02	2	TRUE	70018
2010-06-09 12:31:00	55	266	6	09Jun10_s02	2	FALSE	70018
2010-07-06 10:24:00	60	300	7	06Jul10_s03	3	TRUE	70018
2010-07-14 08:52:00	64	330	7	14jul10_s02	2	FALSE	70018
2011-06-07 09:42:00	84	469	11	07Jun11_s03	3	FALSE	70018
2011-06-08 11:50:00	85	479	11	08Jun11_s03	3	FALSE	70018
2011-08-09 13:33:00	98	568	12	09Aug11_s07	7	FALSE	70018
2011-08-10 13:56:00	99	574	12	10Aug11_s09	9	FALSE	70018
2009-04-29 13:27:00	3	8	1	29Apr09_s06	6	TRUE	70019
2009-06-11 12:14:00	15	57	2	11Jun09_s03	3	FALSE	70019
2009-06-20 10:30:00	21	87	2	20Jun09_s01	1	FALSE	70019
2009-07-21 14:49:00	39	191	4	21Jul09_s05	5	FALSE	70019
2009-07-21 15:37:00	39	192	4	21Jul09_s06	6	FALSE	70019
2010-06-15 11:48:00	57	283	6	15Jun10_s09	9	TRUE	70019
2010-07-03 12:16:00	59	297	6	03Jul10_s03	3	TRUE	70019
2009-04-29 13:27:00	3	8	1	29Apr09_s06	6	TRUE	70020
2009-07-07 10:25:00	32	147	3	07Jul09_s01	1	FALSE	70020
2010-06-08 11:23:00	54	260	6	08Jun10_s03	3	FALSE	70020
2010-06-08 12:22:00	54	262	6	08Jun10_s05	5	TRUE	70020
2010-06-09 11:19:00	55	265	6	09Jun10_s01	1	TRUE	70020
2010-06-12 10:49:00	56	269	6	12Jun10_s03	3	TRUE	70020
2010-06-15 08:42:00	57	277	6	15Jun10_s02	2	FALSE	70020
2010-07-10 10:16:00	61	309	7	10Jul10_s07	7	FALSE	70020
2011-05-11 08:06:00	73	388	9	11May11_s01	1	TRUE	70020
2011-06-07 10:56:00	84	472	11	07Jun11_s06	6	FALSE	70020
2011-08-09 11:34:00	98	565	12	09Aug11_s03	3	TRUE	70020
2011-08-09 13:06:00	98	567	12	09Aug11_s06	6	FALSE	70020
2009-06-06 12:09:00	11	40	1	06Jun09_s03	3	FALSE	70021
2009-06-27 09:53:00	25	109	3	27Jun09_s02	2	TRUE	70021
2009-07-05 15:19:00	31	146	3	05Jul09_s07	7	FALSE	70021
2009-08-01 10:01:00	45	212	4	01Aug09_s02	2	FALSE	70021
2009-08-01 10:13:00	45	213	4	01Aug09_s03	3	FALSE	70021
2010-05-22 10:39:00	48	226	5	22May10_s05	5	TRUE	70021
2010-05-22 11:22:00	48	227	5	22May10_s06	6	FALSE	70021
2010-06-15 10:01:00	57	279	6	15Jun10_s04	4	TRUE	70021
2009-06-18 12:11:00	20	83	2	18Jun09_s03	3	FALSE	70022
2009-07-19 11:09:00	38	183	4	19Jul09_s01	1	FALSE	70022
2009-07-22 12:57:00	40	194	4	22Jul09_s02	2	TRUE	70022
2010-05-11 14:06:00	47	221	5	11May10_s05	5	FALSE	70022
2010-08-02 10:56:00	71	375	8	02aug10_s03	3	FALSE	70022
2009-05-28 08:39:00	7	16	1	28May09_s01	1	FALSE	70023
2009-06-06 12:09:00	11	40	1	06Jun09_s03	3	FALSE	70023
2009-06-18 12:51:00	20	84	2	18Jun09_s04	4	FALSE	70023
2009-06-21 11:44:00	22	95	2	21Jun09_s05	5	FALSE	70023
2009-07-03 08:55:00	30	134	3	03Jul09_s02	2	FALSE	70023
2010-05-11 09:46:00	47	217	5	11May10_s01	1	TRUE	70023
2010-05-11 09:56:00	47	218	5	11May10_s02	2	TRUE	70023
2010-05-11 10:32:00	47	219	5	11May10_s03	3	FALSE	70023
2010-05-11 10:42:00	47	220	5	11May10_s04	4	FALSE	70023
2010-07-01 09:32:00	58	288	6	01Jul10_s04	4	FALSE	70023
2011-06-07 08:59:00	84	467	11	07Jun11_s01	1	FALSE	70023
2009-06-20 11:52:00	21	88	2	20Jun09_s04	4	FALSE	70024
2009-07-11 12:13:00	33	156	3	11Jul09_s04	4	FALSE	70024
2009-07-30 09:08:00	44	208	4	30Jul09_s01	1	FALSE	70024
2010-07-14 10:14:00	64	331	7	14jul10_s03	3	FALSE	70024
2009-06-20 12:52:00	21	89	2	20Jun09_s05	5	FALSE	70025
2009-06-28 12:22:00	26	115	3	28Jun09_s05	5	FALSE	70025
2009-08-01 11:40:00	45	215	4	01Aug09_s05	5	FALSE	70025
2010-06-02 14:20:00	51	244	5	02Jun10_s08	8	FALSE	70025
2010-06-05 11:14:00	52	251	5	05Jun10_s08	8	FALSE	70025
2010-08-02 14:14:00	71	379	8	02aug10_s07	7	FALSE	70025
2011-05-11 11:14:00	73	391	9	11May11_s04	4	TRUE	70025
2009-05-28 11:55:00	7	19	1	28May09_s04	4	FALSE	70026
2009-06-14 09:40:00	17	65	2	14Jun09_s01	1	TRUE	70026
2009-05-31 12:28:00	9	29	1	31May09_s02	2	FALSE	70027
2009-06-16 08:33:00	18	72	2	16Jun09_s03	3	TRUE	70027
2010-06-05 10:11:00	52	249	5	05Jun10_s06	6	FALSE	70027
2010-06-12 15:29:00	56	275	6	12Jun10_s09	9	FALSE	70027
2011-06-09 07:40:00	86	485	11	09Jun11_s01	1	FALSE	70027
2009-06-14 09:40:00	17	65	2	14Jun09_s01	1	TRUE	70028
2009-06-23 12:40:00	23	100	2	23Jun09_s04	4	FALSE	70028
2010-07-01 10:49:00	58	291	6	01Jul10_s07	7	TRUE	70028
2009-06-23 14:41:00	23	103	2	23Jun09_s07	7	FALSE	70029
2009-07-05 13:03:00	31	145	3	05Jul09_s06	6	FALSE	70029
2010-05-22 12:59:00	48	228	5	22May10_s07	7	FALSE	70029
2010-06-02 13:21:00	51	242	5	02Jun10_s06	6	FALSE	70029
2010-07-06 10:24:00	60	300	7	06Jul10_s03	3	TRUE	70029
2010-07-21 14:16:00	66	343	8	21jul10_s03	3	FALSE	70029
2011-05-21 13:08:00	78	424	9	21May11_s11	11	TRUE	70029
2011-06-04 10:55:00	83	463	10	04Jun11_s04	4	TRUE	70029
2011-07-27 13:25:00	96	556	12	27Jul11_s04	4	TRUE	70029
2009-06-23 16:03:00	23	105	2	23Jun09_s09	9	TRUE	70030
2009-07-19 14:31:00	38	186	4	19Jul09_s04	4	FALSE	70030
2010-06-02 14:09:00	51	243	5	02Jun10_s07	7	FALSE	70030
2010-06-02 14:20:00	51	244	5	02Jun10_s08	8	FALSE	70030
2010-07-11 10:59:00	62	317	7	11jul10_s04	4	FALSE	70030
2011-05-21 12:41:00	78	423	9	21May11_s10	10	TRUE	70030
2011-06-07 11:06:00	84	473	11	07Jun11_s07	7	FALSE	70030
2009-07-02 09:53:00	29	128	3	02Jul09_s02	2	FALSE	70031
2009-07-03 08:33:00	30	133	3	03Jul09_s01	1	FALSE	70031
2009-07-15 11:59:00	35	170	4	15Jul09_s07	7	FALSE	70031
2009-08-04 14:28:00	46	216	4	04Aug09_s02	2	TRUE	70031
2010-06-02 10:26:00	51	239	5	02Jun10_s03	3	TRUE	70031
2010-07-10 08:37:00	61	305	7	10Jul10_s02	2	FALSE	70031
2011-05-31 10:56:00	82	454	10	31May11_s05	5	TRUE	70031
2009-06-27 15:01:00	25	111	3	27Jun09_s05	5	FALSE	70032
2011-07-27 13:25:00	96	556	12	27Jul11_s04	4	TRUE	70032
2009-06-07 10:56:00	12	42	2	07Jun09_s01	1	FALSE	70033
2009-06-13 12:36:00	16	64	2	13Jun09_s06	6	FALSE	70033
2009-06-30 10:44:00	27	121	3	30Jun09_s04	4	FALSE	70033
2009-07-03 10:27:00	30	137	3	03Jul09_s05	5	TRUE	70033
2009-07-11 11:04:00	33	155	3	11Jul09_s03	3	TRUE	70033
2009-08-04 14:28:00	46	216	4	04Aug09_s02	2	TRUE	70033
2010-06-05 09:45:00	52	248	5	05Jun10_s05	5	FALSE	70033
2010-06-05 10:21:00	52	250	5	05Jun10_s07	7	FALSE	70033
2010-08-02 14:54:00	71	380	8	02aug10_s08	8	FALSE	70033
2010-08-03 12:08:00	72	383	8	03aug10_s04	4	TRUE	70033
2009-07-05 13:03:00	31	145	3	05Jul09_s06	6	FALSE	70034
2010-06-02 09:52:00	51	237	5	02Jun10_s01	1	FALSE	70034
2010-06-06 10:35:00	53	254	6	06Jun10_s03	3	FALSE	70034
2010-06-15 10:01:00	57	279	6	15Jun10_s04	4	TRUE	70034
2010-08-02 14:14:00	71	379	8	02aug10_s07	7	FALSE	70034
2011-06-15 11:18:00	89	511	11	15Jun11_s03	3	FALSE	70034
2009-06-09 13:58:00	13	47	2	09Jun09_s04	4	FALSE	70035
2009-06-09 16:23:00	13	48	2	09Jun09_s06	6	FALSE	70035
2010-07-06 10:24:00	60	300	7	06Jul10_s03	3	TRUE	70035
2010-07-06 11:57:00	60	302	7	06Jul10_s05	5	FALSE	70035
2010-07-06 12:41:00	60	303	7	06Jul10_s06	6	FALSE	70035
2010-07-10 11:20:00	61	310	7	10Jul10_s08	8	FALSE	70035
2010-07-28 09:09:00	69	359	8	28Jul10_s04	4	FALSE	70035
2011-05-17 11:15:00	76	404	9	17May11_s02	2	FALSE	70035
2011-05-17 12:49:00	76	405	9	17May11_s03	3	FALSE	70035
2011-07-27 10:52:00	96	554	12	27Jul11_s02	2	FALSE	70035
2011-08-02 10:25:00	97	561	12	02Aug11_s04	4	FALSE	70035
2009-04-29 10:14:00	3	4	1	29Apr09_s02	2	TRUE	70036
2009-04-29 10:56:00	3	5	1	29Apr09_s03	3	TRUE	70036
2009-06-06 10:08:00	11	38	1	06Jun09_s01	1	FALSE	70036
2009-07-03 08:55:00	30	134	3	03Jul09_s02	2	FALSE	70036
2009-07-07 10:25:00	32	147	3	07Jul09_s01	1	FALSE	70036
2009-07-12 12:30:00	34	163	3	12Jul09_s05	5	FALSE	70036
2009-07-15 11:59:00	35	170	4	15Jul09_s07	7	FALSE	70036
2009-07-15 13:09:00	35	171	4	15Jul09_s08	8	TRUE	70036
2009-08-04 14:28:00	46	216	4	04Aug09_s02	2	TRUE	70036
2010-05-22 09:30:00	48	223	5	22May10_s02	2	FALSE	70036
2010-05-23 15:09:00	49	234	5	23May10_s05	5	FALSE	70036
2010-06-02 10:26:00	51	239	5	02Jun10_s03	3	TRUE	70036
2010-06-02 11:02:00	51	240	5	02Jun10_s04	4	FALSE	70036
2010-06-08 11:23:00	54	260	6	08Jun10_s03	3	FALSE	70036
2010-06-15 11:48:00	57	283	6	15Jun10_s09	9	TRUE	70036
2010-07-10 08:37:00	61	305	7	10Jul10_s02	2	FALSE	70036
2010-07-11 11:38:00	62	319	7	11jul10_s06	6	FALSE	70036
2010-08-02 10:21:00	71	374	8	02aug10_s02	2	FALSE	70036
2010-08-02 14:54:00	71	380	8	02aug10_s08	8	FALSE	70036
2011-06-07 10:32:00	84	471	11	07Jun11_s05	5	FALSE	70036
2011-07-20 09:18:00	93	534	12	20Jul11_s02	2	FALSE	70036
2009-06-06 13:01:00	11	41	1	06Jun09_s04	4	TRUE	70037
2009-06-09 16:23:00	13	48	2	09Jun09_s06	6	FALSE	70037
2010-06-05 11:14:00	52	251	5	05Jun10_s08	8	FALSE	70037
2010-07-21 14:16:00	66	343	8	21jul10_s03	3	FALSE	70037
2011-05-17 13:35:00	76	407	9	17May11_s05	5	FALSE	70037
2009-05-31 12:58:00	9	30	1	31May09_s03	3	TRUE	70038
2009-07-03 12:14:00	30	139	3	03Jul09_s07	7	TRUE	70038
2011-06-18 11:01:00	90	519	12	18Jun11_s05	5	TRUE	70038
2011-06-18 11:26:00	90	520	12	18Jun11_s06	6	TRUE	70038
2009-06-14 11:32:00	17	67	2	14Jun09_s03	3	TRUE	70039
2010-05-22 13:33:00	48	229	5	22May10_s08	8	FALSE	70039
2009-06-14 09:40:00	17	65	2	14Jun09_s01	1	TRUE	70040
2010-07-01 10:49:00	58	291	6	01Jul10_s07	7	TRUE	70040
2009-06-06 12:09:00	11	40	1	06Jun09_s03	3	FALSE	70041
2010-06-06 12:03:00	53	256	6	06Jun10_s05	5	FALSE	70041
2010-07-14 10:14:00	64	331	7	14jul10_s03	3	FALSE	70041
2010-07-28 08:55:00	69	358	8	28jul10_s03	3	FALSE	70041
2010-07-28 09:09:00	69	359	8	28Jul10_s04	4	FALSE	70041
2011-05-21 11:03:00	78	419	9	21May11_s06	6	FALSE	70041
2011-05-21 14:02:00	78	425	9	21May11_s12	12	FALSE	70041
2011-06-04 09:44:00	83	462	10	04Jun11_s03	3	TRUE	70041
2009-06-14 11:02:00	17	66	2	14Jun09_s02	2	FALSE	70042
2009-06-17 13:14:00	19	77	2	17Jun09_s05	5	TRUE	70043
2009-06-17 13:14:00	19	77	2	17Jun09_s05	5	TRUE	70044
2009-06-21 10:03:00	22	91	2	21Jun09_s01	1	FALSE	70045
2010-05-11 10:42:00	47	220	5	11May10_s04	4	FALSE	70045
2011-05-18 11:12:00	77	410	9	18May11_s02	2	FALSE	70045
2009-04-29 13:27:00	3	8	1	29Apr09_s06	6	TRUE	70046
2009-07-21 14:49:00	39	191	4	21Jul09_s05	5	FALSE	70046
2010-06-09 11:19:00	55	265	6	09Jun10_s01	1	TRUE	70046
2010-06-15 13:07:00	57	285	6	15Jun10_s11	11	TRUE	70046
2010-07-03 12:16:00	59	297	6	03Jul10_s03	3	TRUE	70046
2009-05-04 13:30:00	4	10	1	04May09_s01	1	FALSE	70047
2009-07-03 08:33:00	30	133	3	03Jul09_s01	1	FALSE	70047
2009-07-18 10:49:00	37	179	4	18Jul09_s02	2	FALSE	70047
2009-07-18 11:13:00	37	180	4	18Jul09_s03	3	TRUE	70047
2009-07-29 09:58:00	43	205	4	29Jul09_s04	4	FALSE	70047
2010-05-22 08:51:00	48	222	5	22May10_s01	1	TRUE	70047
2010-06-08 13:54:00	54	263	6	08Jun10_s06	6	FALSE	70047
2010-08-01 13:16:00	70	370	8	01aug10_s06	6	FALSE	70047
2011-05-18 14:48:00	77	414	9	18May11_s07	7	FALSE	70047
2011-06-21 10:44:00	91	528	12	21Jun11_s05	5	FALSE	70047
2011-07-20 09:18:00	93	534	12	20Jul11_s02	2	FALSE	70047
2011-07-20 12:51:00	93	537	12	20Jul11_s06	6	FALSE	70047
2011-08-02 08:31:00	97	559	12	02Aug11_s02	2	FALSE	70047
2011-08-02 08:51:00	97	560	12	02Aug11_s03	3	FALSE	70047
2009-06-30 10:44:00	27	121	3	30Jun09_s04	4	FALSE	70048
2010-05-23 14:09:00	49	233	5	23May10_s04	4	TRUE	70048
2010-06-12 15:29:00	56	275	6	12Jun10_s09	9	FALSE	70048
2010-06-15 10:38:00	57	280	6	15Jun10_s05	5	FALSE	70048
2010-07-10 14:09:00	61	313	7	10jul10_s12	12	FALSE	70048
2009-07-11 11:04:00	33	155	3	11Jul09_s03	3	TRUE	70049
2009-07-12 10:16:00	34	160	3	12Jul09_s02	2	FALSE	70049
2010-05-23 14:09:00	49	233	5	23May10_s04	4	TRUE	70049
2010-06-12 15:07:00	56	274	6	12Jun10_s08	8	FALSE	70049
2010-06-12 15:29:00	56	275	6	12Jun10_s09	9	FALSE	70049
2010-07-28 09:09:00	69	359	8	28Jul10_s04	4	FALSE	70049
2010-08-03 11:48:00	72	382	8	03aug10_s03	3	TRUE	70049
2011-06-08 11:50:00	85	479	11	08Jun11_s03	3	FALSE	70049
2009-07-21 13:18:00	39	190	4	21Jul09_s04	4	FALSE	70050
2010-05-23 11:37:00	49	231	5	23May10_s02	2	FALSE	70050
2010-06-15 12:29:00	57	284	6	15Jun10_s10	10	FALSE	70050
2011-05-12 10:50:00	74	397	9	12May11_s03	3	FALSE	70050
2009-07-11 12:48:00	33	157	3	11Jul09_s05	5	FALSE	70051
2010-07-03 13:01:00	59	298	6	03Jul10_s04	4	FALSE	70051
2009-07-16 13:00:00	36	177	4	16Jul09_s08	8	FALSE	70052
2009-08-04 14:28:00	46	216	4	04Aug09_s02	2	TRUE	70052
2010-06-08 12:22:00	54	262	6	08Jun10_s05	5	TRUE	70052
2010-07-11 09:50:00	62	314	7	11Jul10_s01	1	FALSE	70052
2010-07-14 08:52:00	64	330	7	14jul10_s02	2	FALSE	70052
2010-07-14 10:14:00	64	331	7	14jul10_s03	3	FALSE	70052
2010-07-28 10:50:00	69	362	8	28jul10_s07	7	TRUE	70052
2011-06-07 11:50:00	84	474	11	07Jun11_s08	8	FALSE	70052
2011-06-09 09:21:00	86	488	11	09Jun11_s04	4	FALSE	70052
2011-06-09 13:07:00	86	492	11	09Jun11_s09	9	FALSE	70052
2011-08-10 13:56:00	99	574	12	10Aug11_s09	9	FALSE	70052
2010-07-01 10:49:00	58	291	6	01Jul10_s07	7	TRUE	70053
2009-07-18 12:20:00	37	181	4	18Jul09_s04	4	FALSE	70054
2010-07-17 12:17:00	65	335	7	17jul10_s04	4	FALSE	70054
2010-07-17 12:26:00	65	336	7	17jul10_s05	5	FALSE	70054
2011-06-21 10:04:00	91	526	12	21Jun11_s03	3	FALSE	70054
2009-05-31 15:54:00	9	33	1	31May09_s06	6	FALSE	70055
2009-06-13 12:36:00	16	64	2	13Jun09_s06	6	FALSE	70055
2009-06-30 10:44:00	27	121	3	30Jun09_s04	4	FALSE	70055
2009-07-16 11:27:00	36	175	4	16Jul09_s06	6	FALSE	70055
2009-07-30 14:18:00	44	210	4	30Jul09_s03	3	FALSE	70055
2010-06-05 11:14:00	52	251	5	05Jun10_s08	8	FALSE	70055
2011-08-02 08:31:00	97	559	12	02Aug11_s02	2	FALSE	70055
2011-08-02 08:51:00	97	560	12	02Aug11_s03	3	FALSE	70055
2010-07-06 13:06:00	60	304	7	06Jul10_s07	7	TRUE	70056
2011-06-22 09:29:00	92	530	12	22Jun11_s02	2	FALSE	70056
2010-07-13 12:14:00	63	328	7	13Jul10_s08	8	FALSE	70057
2010-07-01 10:49:00	58	291	6	01Jul10_s07	7	TRUE	70058
2010-08-01 14:08:00	70	372	8	01Aug10_s08	8	FALSE	70058
2011-05-18 11:26:00	77	411	9	18May11_s03	3	FALSE	70058
2010-06-05 10:11:00	52	249	5	05Jun10_s06	6	FALSE	70059
2010-06-12 15:29:00	56	275	6	12Jun10_s09	9	FALSE	70059
2010-06-08 11:23:00	54	260	6	08Jun10_s03	3	FALSE	70060
2010-06-08 11:57:00	54	261	6	08Jun10_s04	4	FALSE	70060
2010-06-09 11:19:00	55	265	6	09Jun10_s01	1	TRUE	70060
2010-06-12 10:49:00	56	269	6	12Jun10_s03	3	TRUE	70060
2011-06-18 12:06:00	90	522	12	18Jun11_s09	9	FALSE	70060
2010-06-08 11:23:00	54	260	6	08Jun10_s03	3	FALSE	70061
2010-06-08 11:57:00	54	261	6	08Jun10_s04	4	FALSE	70061
2010-06-09 11:19:00	55	265	6	09Jun10_s01	1	TRUE	70061
2010-06-12 10:49:00	56	269	6	12Jun10_s03	3	TRUE	70061
2011-06-18 12:06:00	90	522	12	18Jun11_s09	9	FALSE	70061
2010-06-09 11:19:00	55	265	6	09Jun10_s01	1	TRUE	70062
2010-06-09 12:31:00	55	266	6	09Jun10_s02	2	FALSE	70062
2010-06-12 10:49:00	56	269	6	12Jun10_s03	3	TRUE	70062
2010-07-17 10:26:00	65	333	7	17jul10_s02	2	FALSE	70062
2011-05-24 11:42:00	79	427	10	24May11_s05	5	FALSE	70062
2010-06-08 11:57:00	54	261	6	08Jun10_s04	4	FALSE	70063
2010-06-09 11:19:00	55	265	6	09Jun10_s01	1	TRUE	70063
2010-06-09 12:31:00	55	266	6	09Jun10_s02	2	FALSE	70063
2009-04-29 10:14:00	3	4	1	29Apr09_s02	2	TRUE	70064
2009-06-23 13:11:00	23	101	2	23Jun09_s05	5	TRUE	70064
2009-07-01 15:48:00	28	125	3	01Jul09_s04	4	TRUE	70064
2009-07-15 10:28:00	35	166	4	15Jul09_s03	3	FALSE	70064
2010-06-08 11:23:00	54	260	6	08Jun10_s03	3	FALSE	70064
2010-06-09 11:19:00	55	265	6	09Jun10_s01	1	TRUE	70064
2010-06-12 10:08:00	56	268	6	12Jun10_s02	2	TRUE	70064
2010-06-12 10:49:00	56	269	6	12Jun10_s03	3	TRUE	70064
2011-05-12 13:00:00	74	398	9	12May11_s04	4	TRUE	70064
2011-05-12 13:14:00	74	399	9	12May11_s05	5	TRUE	70064
2011-07-27 08:49:00	96	553	12	27Jul11_s01	1	TRUE	70064
2009-07-12 09:58:00	34	159	3	12Jul09_s01	1	FALSE	70065
2009-07-12 10:48:00	34	161	3	12Jul09_s03	3	FALSE	70065
2009-07-12 11:29:00	34	162	3	12Jul09_s04	4	FALSE	70065
2010-06-08 09:16:00	54	258	6	08Jun10_s01	1	FALSE	70065
2010-06-09 12:31:00	55	266	6	09Jun10_s02	2	FALSE	70065
2010-06-08 09:16:00	54	258	6	08Jun10_s01	1	FALSE	70066
2010-06-08 11:23:00	54	260	6	08Jun10_s03	3	FALSE	70066
2010-07-06 13:06:00	60	304	7	06Jul10_s07	7	TRUE	70066
2010-07-10 10:16:00	61	309	7	10Jul10_s07	7	FALSE	70066
2011-08-10 13:16:00	99	573	12	10Aug11_s08	8	FALSE	70066
2009-07-12 09:58:00	34	159	3	12Jul09_s01	1	FALSE	70067
2009-07-12 10:48:00	34	161	3	12Jul09_s03	3	FALSE	70067
2010-06-08 09:16:00	54	258	6	08Jun10_s01	1	FALSE	70067
2010-06-08 11:23:00	54	260	6	08Jun10_s03	3	FALSE	70067
2010-06-09 12:31:00	55	266	6	09Jun10_s02	2	FALSE	70067
2009-06-14 09:40:00	17	65	2	14Jun09_s01	1	TRUE	70068
2010-07-01 10:49:00	58	291	6	01Jul10_s07	7	TRUE	70068
2009-07-19 13:14:00	38	185	4	19Jul09_s03	3	TRUE	70069
2010-06-05 07:42:00	52	245	5	05Jun10_s01	1	TRUE	70069
2010-07-06 10:24:00	60	300	7	06Jul10_s03	3	TRUE	70069
2010-07-14 10:14:00	64	331	7	14jul10_s03	3	FALSE	70069
2011-05-11 09:56:00	73	390	9	11May11_s03	3	TRUE	70069
2011-05-31 08:49:00	82	451	10	31May11_s02	2	FALSE	70069
2010-07-17 10:26:00	65	333	7	17jul10_s02	2	FALSE	70070
2010-08-03 14:11:00	72	387	8	03aug10_s08	8	TRUE	70070
2011-05-24 08:28:00	79	426	10	24May11_s02	2	TRUE	70070
2011-06-08 13:54:00	85	483	11	08Jun11_s07	7	TRUE	70070
2009-05-28 11:55:00	7	19	1	28May09_s04	4	FALSE	70071
2009-06-16 08:33:00	18	72	2	16Jun09_s03	3	TRUE	70071
2010-07-17 14:20:00	65	338	7	17jul10_s08	8	FALSE	70071
2011-05-17 11:15:00	76	404	9	17May11_s02	2	FALSE	70072
2011-05-17 12:49:00	76	405	9	17May11_s03	3	FALSE	70072
2011-07-27 10:52:00	96	554	12	27Jul11_s02	2	FALSE	70072
2011-08-02 10:25:00	97	561	12	02Aug11_s04	4	FALSE	70072
2011-05-12 13:00:00	74	398	9	12May11_s04	4	TRUE	70073
2011-05-12 13:14:00	74	399	9	12May11_s05	5	TRUE	70073
2011-05-12 13:00:00	74	398	9	12May11_s04	4	TRUE	70074
2011-05-12 13:14:00	74	399	9	12May11_s05	5	TRUE	70074
2011-05-12 13:14:00	74	399	9	12May11_s05	5	TRUE	70075
2011-05-25 12:20:00	80	438	10	25May11_s08	8	TRUE	70075
2011-05-12 13:14:00	74	399	9	12May11_s05	5	TRUE	70076
2011-05-18 11:48:00	77	412	9	18May11_s04	4	FALSE	70077
2011-06-11 10:41:00	87	498	11	11Jun11_s06	6	TRUE	70077
2011-06-08 11:50:00	85	479	11	08Jun11_s03	3	FALSE	70078
2011-06-22 11:09:00	92	531	12	22Jun11_s03	3	FALSE	70079
2011-06-22 12:22:00	92	532	12	22Jun11_s04	4	FALSE	70080
2011-06-22 12:22:00	92	532	12	22Jun11_s04	4	FALSE	70081
2011-07-20 11:47:00	93	536	12	20Jul11_s05	5	FALSE	70082
2010-08-03 14:11:00	72	387	8	03aug10_s08	8	TRUE	70084
2011-05-12 13:00:00	74	398	9	12May11_s04	4	TRUE	70084
2011-05-12 13:14:00	74	399	9	12May11_s05	5	TRUE	70084
2010-08-02 12:01:00	71	377	8	02Aug10_s05	5	FALSE	70085
2011-05-12 13:00:00	74	398	9	12May11_s04	4	TRUE	70085
2011-05-12 13:14:00	74	399	9	12May11_s05	5	TRUE	70085
2009-05-04 13:30:00	4	10	1	04May09_s01	1	FALSE	70086
2009-06-21 10:46:00	22	92	2	21Jun09_s02	2	TRUE	70086
2010-07-24 12:18:00	67	351	8	24jul10_s06	6	FALSE	70086
2010-08-01 13:16:00	70	370	8	01aug10_s06	6	FALSE	70086
2011-05-18 11:48:00	77	412	9	18May11_s04	4	FALSE	70086
2011-06-04 09:44:00	83	462	10	04Jun11_s03	3	TRUE	70086
2011-06-11 08:47:00	87	494	11	11Jun11_s02	2	FALSE	70086
2011-06-11 09:53:00	87	497	11	11Jun11_s05	5	FALSE	70086
2009-06-23 14:59:00	23	104	2	23Jun09_s08	8	TRUE	70087
2011-06-04 09:44:00	83	462	10	04Jun11_s03	3	TRUE	70087
2010-08-02 14:54:00	71	380	8	02aug10_s08	8	FALSE	70088
2010-08-03 12:08:00	72	383	8	03aug10_s04	4	TRUE	70088
2011-06-08 11:33:00	85	478	11	08Jun11_s02	2	TRUE	70088
2009-07-12 11:29:00	34	162	3	12Jul09_s04	4	FALSE	70089
2010-06-09 11:19:00	55	265	6	09Jun10_s01	1	TRUE	70089
2010-06-09 12:31:00	55	266	6	09Jun10_s02	2	FALSE	70089
2011-05-24 08:28:00	79	426	10	24May11_s02	2	TRUE	70089
2011-06-08 13:22:00	85	482	11	08Jun11_s06	6	TRUE	70089
2010-06-08 12:22:00	54	262	6	08Jun10_s05	5	TRUE	70091
2010-06-09 11:19:00	55	265	6	09Jun10_s01	1	TRUE	70091
2011-06-08 13:22:00	85	482	11	08Jun11_s06	6	TRUE	70091
2010-07-06 13:06:00	60	304	7	06Jul10_s07	7	TRUE	70092
2011-06-18 12:06:00	90	522	12	18Jun11_s09	9	FALSE	70092
2011-06-22 09:29:00	92	530	12	22Jun11_s02	2	FALSE	70092
2010-06-09 11:19:00	55	265	6	09Jun10_s01	1	TRUE	70093
2011-06-18 12:06:00	90	522	12	18Jun11_s09	9	FALSE	70093
2011-08-10 13:16:00	99	573	12	10Aug11_s08	8	FALSE	70093
2009-04-16 12:52:00	1	1	1	16Apr09_s03	3	FALSE	80001
2009-05-27 09:05:00	6	13	1	27May09_s01	1	TRUE	80001
2009-05-30 16:54:00	8	27	1	30May09_s06	6	FALSE	80001
2009-06-27 09:53:00	25	109	3	27Jun09_s02	2	TRUE	80001
2009-06-28 09:57:00	26	112	3	28Jun09_s01	1	FALSE	80001
2009-07-01 16:35:00	28	126	3	01Jul09_s05	5	FALSE	80001
2009-07-02 10:16:00	29	129	3	02Jul09_s03	3	TRUE	80001
2009-07-03 08:33:00	30	133	3	03Jul09_s01	1	FALSE	80001
2009-07-05 10:27:00	31	142	3	05Jul09_s01	1	FALSE	80001
2009-07-15 08:07:00	35	164	4	15Jul09_s01	1	TRUE	80001
2009-07-16 07:24:00	36	172	4	16Jul09_s01	1	FALSE	80001
2009-07-29 08:37:00	43	203	4	29Jul09_s02	2	FALSE	80001
2010-05-11 10:42:00	47	220	5	11May10_s04	4	FALSE	80001
2010-06-08 13:54:00	54	263	6	08Jun10_s06	6	FALSE	80001
2010-07-24 12:18:00	67	351	8	24jul10_s06	6	FALSE	80001
2010-08-02 10:21:00	71	374	8	02aug10_s02	2	FALSE	80001
2011-05-11 13:35:00	73	394	9	11May11_s07	7	TRUE	80001
2011-05-14 11:37:00	75	402	9	14May11_s03	3	FALSE	80001
2011-05-18 14:48:00	77	414	9	18May11_s07	7	FALSE	80001
2011-05-31 08:49:00	82	451	10	31May11_s02	2	FALSE	80001
2011-06-11 09:14:00	87	496	11	11Jun11_s04	4	FALSE	80001
2011-06-21 10:44:00	91	528	12	21Jun11_s05	5	FALSE	80001
2011-07-20 14:42:00	93	541	12	20Jul11_s10	10	FALSE	80001
2011-07-21 09:14:00	94	543	12	21Jul11_s02	2	FALSE	80001
2011-08-02 08:51:00	97	560	12	02Aug11_s03	3	FALSE	80001
2011-08-10 08:15:00	99	569	12	10Aug11_s01	1	FALSE	80001
2009-04-29 13:27:00	3	8	1	29Apr09_s06	6	TRUE	80002
2010-06-02 14:20:00	51	244	5	02Jun10_s08	8	FALSE	80002
2011-05-21 13:08:00	78	424	9	21May11_s11	11	TRUE	80002
2011-06-07 14:46:00	84	476	11	07Jun11_s11	11	TRUE	80002
2009-04-29 10:14:00	3	4	1	29Apr09_s02	2	TRUE	80003
2009-05-27 10:25:00	6	14	1	27May09_s03	3	FALSE	80003
2009-05-30 11:08:00	8	23	1	30May09_s02	2	TRUE	80003
2009-06-14 13:01:00	17	69	2	14Jun09_s05	5	TRUE	80003
2009-07-01 15:48:00	28	125	3	01Jul09_s04	4	TRUE	80003
2009-07-03 10:54:00	30	138	3	03Jul09_s06	6	FALSE	80003
2009-07-15 10:28:00	35	166	4	15Jul09_s03	3	FALSE	80003
2010-06-08 11:23:00	54	260	6	08Jun10_s03	3	FALSE	80003
2010-06-12 10:08:00	56	268	6	12Jun10_s02	2	TRUE	80003
2010-06-15 10:38:00	57	280	6	15Jun10_s05	5	FALSE	80003
2010-07-06 13:06:00	60	304	7	06Jul10_s07	7	TRUE	80003
2010-07-14 07:47:00	64	329	7	14Jul10_s01	1	FALSE	80003
2010-07-21 14:46:00	66	344	8	21jul10_s04	4	FALSE	80003
2010-07-21 14:57:00	66	345	8	21jul10_s05	5	FALSE	80003
2011-05-25 14:15:00	80	441	10	25May11_s11	11	FALSE	80003
2011-06-04 12:32:00	83	466	10	04Jun11_s07	7	FALSE	80003
2011-06-08 14:17:00	85	484	11	08Jun11_s09	9	TRUE	80003
2011-08-10 13:16:00	99	573	12	10Aug11_s08	8	FALSE	80003
2009-04-29 13:27:00	3	8	1	29Apr09_s06	6	TRUE	80004
2009-05-27 10:25:00	6	14	1	27May09_s03	3	FALSE	80004
2009-06-02 13:49:00	10	37	1	02Jun09_s04	4	FALSE	80004
2009-06-06 10:08:00	11	38	1	06Jun09_s01	1	FALSE	80004
2009-06-27 09:53:00	25	109	3	27Jun09_s02	2	TRUE	80004
2009-07-29 08:59:00	43	204	4	29Jul09_s03	3	TRUE	80004
2009-08-04 14:28:00	46	216	4	04Aug09_s02	2	TRUE	80004
2010-06-08 12:22:00	54	262	6	08Jun10_s05	5	TRUE	80004
2010-06-09 11:19:00	55	265	6	09Jun10_s01	1	TRUE	80004
2010-06-09 12:31:00	55	266	6	09Jun10_s02	2	FALSE	80004
2010-07-06 13:06:00	60	304	7	06Jul10_s07	7	TRUE	80004
2010-07-28 12:59:00	69	364	8	28jul10_s10	10	TRUE	80004
2010-08-03 13:31:00	72	384	8	03aug10_s05	5	FALSE	80004
2011-06-11 13:44:00	87	500	11	11Jun11_s08	8	FALSE	80004
2011-06-14 10:42:00	88	504	11	14Jun11_s04	4	TRUE	80004
2011-08-10 13:56:00	99	574	12	10Aug11_s09	9	FALSE	80004
2009-05-27 09:05:00	6	13	1	27May09_s01	1	TRUE	80005
2009-05-30 13:29:00	8	24	1	30May09_s03	3	FALSE	80005
2009-06-16 08:33:00	18	72	2	16Jun09_s03	3	TRUE	80005
2009-06-23 16:03:00	23	105	2	23Jun09_s09	9	TRUE	80005
2009-07-02 10:42:00	29	130	3	02Jul09_s04	4	TRUE	80005
2009-07-02 12:05:00	29	131	3	02Jul09_s05	5	TRUE	80005
2010-08-02 12:50:00	71	378	8	02aug10_s06	6	TRUE	80005
2011-06-11 09:14:00	87	496	11	11Jun11_s04	4	FALSE	80005
2009-06-27 13:31:00	25	110	3	27Jun09_s04	4	TRUE	80006
2009-07-07 10:25:00	32	147	3	07Jul09_s01	1	FALSE	80006
2010-06-08 09:16:00	54	258	6	08Jun10_s01	1	FALSE	80006
2010-06-08 11:57:00	54	261	6	08Jun10_s04	4	FALSE	80006
2010-06-09 12:31:00	55	266	6	09Jun10_s02	2	FALSE	80006
2010-06-12 10:49:00	56	269	6	12Jun10_s03	3	TRUE	80006
2010-07-06 13:06:00	60	304	7	06Jul10_s07	7	TRUE	80006
2011-06-08 14:17:00	85	484	11	08Jun11_s09	9	TRUE	80006
2011-08-10 09:20:00	99	571	12	10Aug11_s04	4	FALSE	80006
2011-08-10 13:16:00	99	573	12	10Aug11_s08	8	FALSE	80006
2009-04-29 13:27:00	3	8	1	29Apr09_s06	6	TRUE	80007
2009-06-10 13:31:00	14	53	2	10Jun09_s05	5	FALSE	80007
2009-07-01 15:48:00	28	125	3	01Jul09_s04	4	TRUE	80007
2009-07-12 12:30:00	34	163	3	12Jul09_s05	5	FALSE	80007
2009-07-15 11:59:00	35	170	4	15Jul09_s07	7	FALSE	80007
2009-07-15 13:09:00	35	171	4	15Jul09_s08	8	TRUE	80007
2009-07-26 10:46:00	42	200	4	26Jul09_s01	1	FALSE	80007
2009-07-29 11:13:00	43	207	4	29Jul09_s06	6	TRUE	80007
2010-06-08 11:23:00	54	260	6	08Jun10_s03	3	FALSE	80007
2010-07-17 09:54:00	65	332	7	17jul10_s01	1	FALSE	80007
2010-07-24 09:11:00	67	346	8	24Jul10_s01	1	FALSE	80007
2010-08-01 09:41:00	70	365	8	01Aug10_s01	1	FALSE	80007
2011-05-28 09:17:00	81	442	10	28May11_s01	1	FALSE	80007
2011-06-11 13:44:00	87	500	11	11Jun11_s08	8	FALSE	80007
2011-06-14 11:50:00	88	507	11	14Jun11_s08	8	FALSE	80007
2009-04-29 10:14:00	3	4	1	29Apr09_s02	2	TRUE	80008
2009-04-29 10:56:00	3	5	1	29Apr09_s03	3	TRUE	80008
2009-05-27 10:25:00	6	14	1	27May09_s03	3	FALSE	80008
2009-07-01 14:30:00	28	124	3	01Jul09_s03	3	TRUE	80008
2009-07-15 11:18:00	35	168	4	15Jul09_s05	5	TRUE	80008
2009-07-15 13:09:00	35	171	4	15Jul09_s08	8	TRUE	80008
2010-05-22 10:39:00	48	226	5	22May10_s05	5	TRUE	80008
2010-05-22 11:22:00	48	227	5	22May10_s06	6	FALSE	80008
2010-06-12 09:48:00	56	267	6	12Jun10_s01	1	TRUE	80008
2010-06-12 10:08:00	56	268	6	12Jun10_s02	2	TRUE	80008
2010-08-03 14:11:00	72	387	8	03aug10_s08	8	TRUE	80008
2011-05-25 14:15:00	80	441	10	25May11_s11	11	FALSE	80008
2011-07-27 08:49:00	96	553	12	27Jul11_s01	1	TRUE	80008
2009-05-27 09:05:00	6	13	1	27May09_s01	1	TRUE	80009
2009-05-28 09:25:00	7	17	1	28May09_s02	2	TRUE	80009
2009-06-18 11:44:00	20	82	2	18Jun09_s02	2	FALSE	80009
2009-07-02 12:05:00	29	131	3	02Jul09_s05	5	TRUE	80009
2009-07-18 11:13:00	37	180	4	18Jul09_s03	3	TRUE	80009
2010-05-11 10:42:00	47	220	5	11May10_s04	4	FALSE	80009
2010-06-06 13:19:00	53	257	6	06Jun10_s06	6	FALSE	80009
2010-06-08 14:18:00	54	264	6	08Jun10_s07	7	FALSE	80009
2010-07-24 12:42:00	67	352	8	24jul10_s07	7	FALSE	80009
2010-07-24 12:57:00	67	353	8	24jul10_s08	8	FALSE	80009
2010-08-01 11:25:00	70	368	8	01aug10_s04	4	FALSE	80009
2011-05-11 08:06:00	73	388	9	11May11_s01	1	TRUE	80009
2011-05-11 13:35:00	73	394	9	11May11_s07	7	TRUE	80009
2011-05-18 12:21:00	77	413	9	18May11_s05	5	FALSE	80009
2011-05-28 11:26:00	81	445	10	28May11_s04	4	FALSE	80009
2011-06-21 10:44:00	91	528	12	21Jun11_s05	5	FALSE	80009
2011-07-20 09:18:00	93	534	12	20Jul11_s02	2	FALSE	80009
2011-07-20 12:51:00	93	537	12	20Jul11_s06	6	FALSE	80009
2011-08-02 08:51:00	97	560	12	02Aug11_s03	3	FALSE	80009
2009-05-28 11:55:00	7	19	1	28May09_s04	4	FALSE	80010
2009-06-18 10:50:00	20	81	2	18Jun09_s01	1	FALSE	80010
2009-06-21 11:29:00	22	94	2	21Jun09_s04	4	FALSE	80010
2009-07-18 14:16:00	37	182	4	18Jul09_s05	5	FALSE	80010
2010-05-22 08:51:00	48	222	5	22May10_s01	1	TRUE	80010
2010-07-01 09:56:00	58	289	6	01Jul10_s05	5	TRUE	80010
2010-07-17 12:26:00	65	336	7	17jul10_s05	5	FALSE	80010
2010-08-01 14:08:00	70	372	8	01Aug10_s08	8	FALSE	80010
2011-05-18 14:48:00	77	414	9	18May11_s07	7	FALSE	80010
2011-06-11 09:53:00	87	497	11	11Jun11_s05	5	FALSE	80010
2011-07-20 12:51:00	93	537	12	20Jul11_s06	6	FALSE	80010
2011-08-02 08:51:00	97	560	12	02Aug11_s03	3	FALSE	80010
2009-04-29 13:27:00	3	8	1	29Apr09_s06	6	TRUE	80011
2009-05-27 10:25:00	6	14	1	27May09_s03	3	FALSE	80011
2009-05-30 11:08:00	8	23	1	30May09_s02	2	TRUE	80011
2009-06-14 13:01:00	17	69	2	14Jun09_s05	5	TRUE	80011
2009-07-01 15:48:00	28	125	3	01Jul09_s04	4	TRUE	80011
2009-07-03 10:54:00	30	138	3	03Jul09_s06	6	FALSE	80011
2009-07-15 10:28:00	35	166	4	15Jul09_s03	3	FALSE	80011
2010-06-02 14:20:00	51	244	5	02Jun10_s08	8	FALSE	80011
2010-06-08 11:23:00	54	260	6	08Jun10_s03	3	FALSE	80011
2010-06-15 10:38:00	57	280	6	15Jun10_s05	5	FALSE	80011
2010-07-06 13:06:00	60	304	7	06Jul10_s07	7	TRUE	80011
2010-07-14 07:47:00	64	329	7	14Jul10_s01	1	FALSE	80011
2010-07-21 14:46:00	66	344	8	21jul10_s04	4	FALSE	80011
2010-07-21 14:57:00	66	345	8	21jul10_s05	5	FALSE	80011
2011-05-11 08:26:00	73	389	9	11May11_s02	2	FALSE	80011
2011-05-25 14:15:00	80	441	10	25May11_s11	11	FALSE	80011
2011-06-04 12:32:00	83	466	10	04Jun11_s07	7	FALSE	80011
2011-06-08 14:17:00	85	484	11	08Jun11_s09	9	TRUE	80011
2011-08-02 12:04:00	97	562	12	02Aug11_s05	5	FALSE	80011
2011-08-10 13:16:00	99	573	12	10Aug11_s08	8	FALSE	80011
2009-06-02 13:49:00	10	37	1	02Jun09_s04	4	FALSE	80012
2009-06-14 11:32:00	17	67	2	14Jun09_s03	3	TRUE	80012
2009-07-16 09:10:00	36	173	4	16Jul09_s02	2	FALSE	80012
2009-07-19 12:29:00	38	184	4	19Jul09_s02	2	TRUE	80012
2009-07-19 13:14:00	38	185	4	19Jul09_s03	3	TRUE	80012
2009-08-01 10:59:00	45	214	4	01Aug09_s04	4	FALSE	80012
2010-05-22 13:33:00	48	229	5	22May10_s08	8	FALSE	80012
2010-05-29 10:43:00	50	235	5	29May10_s01	1	TRUE	80012
2011-05-21 12:41:00	78	423	9	21May11_s10	10	TRUE	80012
2011-07-26 09:33:00	95	551	12	26Jul11_s03	3	FALSE	80012
2011-07-26 10:00:00	95	552	12	26Jul11_s04	4	FALSE	80012
2009-06-21 13:53:00	22	96	2	21Jun09_s07	7	FALSE	80013
2009-06-30 07:46:00	27	119	3	30Jun09_s01	1	FALSE	80013
2009-07-02 13:09:00	29	132	3	02Jul09_s06	6	FALSE	80013
2010-06-08 13:54:00	54	263	6	08Jun10_s06	6	FALSE	80013
2010-07-24 11:00:00	67	349	8	24jul10_s04	4	FALSE	80013
2011-05-18 11:12:00	77	410	9	18May11_s02	2	FALSE	80013
2011-05-28 11:42:00	81	446	10	28May11_s05	5	FALSE	80013
2011-07-21 08:45:00	94	542	12	21Jul11_s01	1	FALSE	80013
2009-06-18 13:49:00	20	86	2	18Jun09_s06	6	TRUE	80014
2009-06-27 13:31:00	25	110	3	27Jun09_s04	4	TRUE	80014
2009-07-12 12:30:00	34	163	3	12Jul09_s05	5	FALSE	80014
2009-07-15 11:59:00	35	170	4	15Jul09_s07	7	FALSE	80014
2009-07-15 13:09:00	35	171	4	15Jul09_s08	8	TRUE	80014
2010-06-09 12:31:00	55	266	6	09Jun10_s02	2	FALSE	80014
2010-06-12 10:08:00	56	268	6	12Jun10_s02	2	TRUE	80014
2010-07-10 10:16:00	61	309	7	10Jul10_s07	7	FALSE	80014
2010-07-11 09:50:00	62	314	7	11Jul10_s01	1	FALSE	80014
2011-05-21 12:27:00	78	422	9	21May11_s09	9	FALSE	80014
2011-05-24 12:24:00	79	429	10	24May11_s07	7	FALSE	80014
2009-05-28 12:41:00	7	20	1	28May09_s05	5	FALSE	80015
2009-06-14 09:40:00	17	65	2	14Jun09_s01	1	TRUE	80015
2009-06-23 12:22:00	23	99	2	23Jun09_s03	3	FALSE	80015
2009-06-23 12:40:00	23	100	2	23Jun09_s04	4	FALSE	80015
2009-04-29 13:27:00	3	8	1	29Apr09_s06	6	TRUE	80016
2009-07-03 10:00:00	30	136	3	03Jul09_s04	4	FALSE	80016
2009-07-07 10:25:00	32	147	3	07Jul09_s01	1	FALSE	80016
2009-07-11 11:04:00	33	155	3	11Jul09_s03	3	TRUE	80016
2009-07-26 10:46:00	42	200	4	26Jul09_s01	1	FALSE	80016
2010-06-08 11:23:00	54	260	6	08Jun10_s03	3	FALSE	80016
2010-06-08 12:22:00	54	262	6	08Jun10_s05	5	TRUE	80016
2010-06-09 11:19:00	55	265	6	09Jun10_s01	1	TRUE	80016
2010-06-09 12:31:00	55	266	6	09Jun10_s02	2	FALSE	80016
2010-06-12 10:49:00	56	269	6	12Jun10_s03	3	TRUE	80016
2011-08-10 13:16:00	99	573	12	10Aug11_s08	8	FALSE	80016
2009-04-29 13:27:00	3	8	1	29Apr09_s06	6	TRUE	80017
2009-07-15 11:59:00	35	170	4	15Jul09_s07	7	FALSE	80017
2009-07-15 13:09:00	35	171	4	15Jul09_s08	8	TRUE	80017
2009-04-29 13:27:00	3	8	1	29Apr09_s06	6	TRUE	80018
2009-07-01 15:48:00	28	125	3	01Jul09_s04	4	TRUE	80018
2009-07-18 10:01:00	37	178	4	18Jul09_s01	1	FALSE	80018
2009-07-18 11:13:00	37	180	4	18Jul09_s03	3	TRUE	80018
2010-06-09 12:31:00	55	266	6	09Jun10_s02	2	FALSE	80018
2010-07-06 13:06:00	60	304	7	06Jul10_s07	7	TRUE	80018
2010-07-11 09:50:00	62	314	7	11Jul10_s01	1	FALSE	80018
2010-07-14 08:52:00	64	330	7	14jul10_s02	2	FALSE	80018
2011-05-14 10:34:00	75	401	9	14May11_s02	2	FALSE	80018
2011-08-02 12:04:00	97	562	12	02Aug11_s05	5	FALSE	80018
2011-08-10 13:16:00	99	573	12	10Aug11_s08	8	FALSE	80018
2009-04-29 13:27:00	3	8	1	29Apr09_s06	6	TRUE	80019
2009-06-06 12:09:00	11	40	1	06Jun09_s03	3	FALSE	80019
2009-07-07 12:50:00	32	149	3	07Jul09_s03	3	FALSE	80019
2010-07-06 10:24:00	60	300	7	06Jul10_s03	3	TRUE	80019
2011-05-28 11:26:00	81	445	10	28May11_s04	4	FALSE	80019
2011-05-31 10:13:00	82	452	10	31May11_s03	3	FALSE	80019
2009-04-29 14:39:00	3	9	1	29Apr09_s07	7	FALSE	80020
2009-06-14 11:57:00	17	68	2	14Jun09_s04	4	FALSE	80020
2011-05-31 12:07:00	82	456	10	31May11_s07	7	FALSE	80020
2011-07-27 13:25:00	96	556	12	27Jul11_s04	4	TRUE	80020
2009-05-27 10:25:00	6	14	1	27May09_s03	3	FALSE	80021
2009-06-10 13:01:00	14	52	2	10Jun09_s04	4	FALSE	80021
2009-06-30 10:44:00	27	121	3	30Jun09_s04	4	FALSE	80021
2009-07-01 14:30:00	28	124	3	01Jul09_s03	3	TRUE	80021
2009-07-03 10:54:00	30	138	3	03Jul09_s06	6	FALSE	80021
2009-07-15 10:28:00	35	166	4	15Jul09_s03	3	FALSE	80021
2009-07-25 13:21:00	41	195	4	25Jul09_s01	1	FALSE	80021
2009-07-25 13:33:00	41	196	4	25Jul09_s02	2	FALSE	80021
2009-07-25 13:51:00	41	197	4	25Jul09_s03	3	FALSE	80021
2010-06-02 13:21:00	51	242	5	02Jun10_s06	6	FALSE	80021
2010-06-08 12:22:00	54	262	6	08Jun10_s05	5	TRUE	80021
2010-06-09 12:31:00	55	266	6	09Jun10_s02	2	FALSE	80021
2010-07-06 13:06:00	60	304	7	06Jul10_s07	7	TRUE	80021
2010-07-14 07:47:00	64	329	7	14Jul10_s01	1	FALSE	80021
2010-07-21 14:57:00	66	345	8	21jul10_s05	5	FALSE	80021
2010-08-02 12:01:00	71	377	8	02Aug10_s05	5	FALSE	80021
2010-08-02 14:14:00	71	379	8	02aug10_s07	7	FALSE	80021
2011-05-14 08:48:00	75	400	9	14May11_s01	1	FALSE	80021
2011-05-17 09:57:00	76	403	9	17May11_s01	1	FALSE	80021
2011-05-31 10:37:00	82	453	10	31May11_s04	4	FALSE	80021
2011-05-31 10:56:00	82	454	10	31May11_s05	5	TRUE	80021
2011-06-04 12:25:00	83	465	10	04Jun11_s06	6	FALSE	80021
2011-06-07 10:32:00	84	471	11	07Jun11_s05	5	FALSE	80021
2011-06-18 10:07:00	90	517	12	18Jun11_s03	3	FALSE	80021
2011-08-02 12:04:00	97	562	12	02Aug11_s05	5	FALSE	80021
2011-08-10 13:16:00	99	573	12	10Aug11_s08	8	FALSE	80021
2009-05-28 14:13:00	7	21	1	28May09_s07	7	FALSE	80022
2009-05-31 12:58:00	9	30	1	31May09_s03	3	TRUE	80022
2009-06-07 10:56:00	12	42	2	07Jun09_s01	1	FALSE	80022
2009-06-20 11:52:00	21	88	2	20Jun09_s04	4	FALSE	80022
2010-06-05 11:14:00	52	251	5	05Jun10_s08	8	FALSE	80022
2011-06-15 10:46:00	89	510	11	15Jun11_s02	2	FALSE	80022
2011-07-21 12:10:00	94	548	12	21Jul11_s07	7	FALSE	80022
2011-07-27 10:52:00	96	554	12	27Jul11_s02	2	FALSE	80022
2009-06-06 12:09:00	11	40	1	06Jun09_s03	3	FALSE	80023
2009-06-17 12:32:00	19	76	2	17Jun09_s04	4	FALSE	80023
2009-06-06 12:09:00	11	40	1	06Jun09_s03	3	FALSE	80024
2009-06-20 11:52:00	21	88	2	20Jun09_s04	4	FALSE	80024
2009-07-01 15:48:00	28	125	3	01Jul09_s04	4	TRUE	80024
2009-07-11 11:04:00	33	155	3	11Jul09_s03	3	TRUE	80024
2009-07-15 13:09:00	35	171	4	15Jul09_s08	8	TRUE	80024
2009-08-04 14:28:00	46	216	4	04Aug09_s02	2	TRUE	80024
2010-06-12 15:07:00	56	274	6	12Jun10_s08	8	FALSE	80024
2010-06-12 15:29:00	56	275	6	12Jun10_s09	9	FALSE	80024
2010-07-03 12:16:00	59	297	6	03Jul10_s03	3	TRUE	80024
2010-07-24 10:04:00	67	348	8	24jul10_s03	3	TRUE	80024
2010-07-28 10:07:00	69	360	8	28jul10_s05	5	FALSE	80024
2010-08-03 11:48:00	72	382	8	03aug10_s03	3	TRUE	80024
2011-05-21 09:03:00	78	415	9	21May11_s01	1	FALSE	80024
2011-05-21 09:20:00	78	416	9	21May11_s02	2	FALSE	80024
2011-06-09 11:47:00	86	491	11	09Jun11_s07	7	FALSE	80024
2011-08-02 12:04:00	97	562	12	02Aug11_s05	5	FALSE	80024
2009-05-04 13:30:00	4	10	1	04May09_s01	1	FALSE	80025
2009-06-21 10:46:00	22	92	2	21Jun09_s02	2	TRUE	80025
2009-07-02 10:16:00	29	129	3	02Jul09_s03	3	TRUE	80025
2010-05-22 08:51:00	48	222	5	22May10_s01	1	TRUE	80025
2010-06-08 13:54:00	54	263	6	08Jun10_s06	6	FALSE	80025
2010-07-01 09:06:00	58	287	6	01Jul10_s02	2	TRUE	80025
2010-07-17 15:22:00	65	340	7	17jul10_s10	10	FALSE	80025
2010-08-01 13:16:00	70	370	8	01aug10_s06	6	FALSE	80025
2011-05-18 12:21:00	77	413	9	18May11_s05	5	FALSE	80025
2011-08-02 08:51:00	97	560	12	02Aug11_s03	3	FALSE	80025
2009-06-06 12:09:00	11	40	1	06Jun09_s03	3	FALSE	80026
2009-07-05 15:19:00	31	146	3	05Jul09_s07	7	FALSE	80026
2009-07-12 10:16:00	34	160	3	12Jul09_s02	2	FALSE	80026
2009-07-12 12:30:00	34	163	3	12Jul09_s05	5	FALSE	80026
2009-07-26 10:46:00	42	200	4	26Jul09_s01	1	FALSE	80026
2010-06-08 09:16:00	54	258	6	08Jun10_s01	1	FALSE	80026
2010-06-08 12:22:00	54	262	6	08Jun10_s05	5	TRUE	80026
2010-06-15 10:01:00	57	279	6	15Jun10_s04	4	TRUE	80026
2011-05-21 09:20:00	78	416	9	21May11_s02	2	FALSE	80026
2011-05-21 10:08:00	78	417	9	21May11_s03	3	FALSE	80026
2009-05-28 08:39:00	7	16	1	28May09_s01	1	FALSE	80027
2009-07-29 07:24:00	43	202	4	29Jul09_s01	1	FALSE	80027
2011-05-18 11:12:00	77	410	9	18May11_s02	2	FALSE	80027
2009-06-06 13:01:00	11	41	1	06Jun09_s04	4	TRUE	80028
2009-07-11 11:04:00	33	155	3	11Jul09_s03	3	TRUE	80028
2009-08-01 10:59:00	45	214	4	01Aug09_s04	4	FALSE	80028
2009-08-01 11:40:00	45	215	4	01Aug09_s05	5	FALSE	80028
2010-07-28 10:07:00	69	360	8	28jul10_s05	5	FALSE	80028
2011-06-07 14:46:00	84	476	11	07Jun11_s11	11	TRUE	80028
2011-07-26 09:33:00	95	551	12	26Jul11_s03	3	FALSE	80028
2011-07-26 10:00:00	95	552	12	26Jul11_s04	4	FALSE	80028
2011-07-27 12:45:00	96	555	12	27Jul11_s03	3	FALSE	80028
2011-08-09 10:49:00	98	564	12	09Aug11_s02	2	FALSE	80028
2009-06-20 10:30:00	21	87	2	20Jun09_s01	1	FALSE	80029
2009-07-22 12:57:00	40	194	4	22Jul09_s02	2	TRUE	80029
2010-05-22 10:39:00	48	226	5	22May10_s05	5	TRUE	80029
2010-05-22 11:22:00	48	227	5	22May10_s06	6	FALSE	80029
2011-05-25 13:42:00	80	440	10	25May11_s10	10	FALSE	80029
2011-05-31 12:13:00	82	457	10	31May11_s08	8	FALSE	80029
2011-06-09 10:46:00	86	490	11	09Jun11_s06	6	FALSE	80029
2009-06-20 15:31:00	21	90	2	20Jun09_s07	7	TRUE	80030
2009-07-03 12:14:00	30	139	3	03Jul09_s07	7	TRUE	80030
2009-07-30 12:42:00	44	209	4	30Jul09_s02	2	TRUE	80030
2011-06-08 13:22:00	85	482	11	08Jun11_s06	6	TRUE	80030
2011-06-18 10:36:00	90	518	12	18Jun11_s04	4	TRUE	80030
2009-06-20 15:31:00	21	90	2	20Jun09_s07	7	TRUE	80031
2009-07-03 12:14:00	30	139	3	03Jul09_s07	7	TRUE	80031
2011-06-18 10:36:00	90	518	12	18Jun11_s04	4	TRUE	80031
2009-05-28 12:41:00	7	20	1	28May09_s05	5	FALSE	80032
2010-07-01 11:30:00	58	292	6	01Jul10_s08	8	FALSE	80032
2010-07-27 11:49:00	68	357	8	27jul10_s05	5	FALSE	80032
2009-05-30 10:18:00	8	22	1	30May09_s01	1	FALSE	80033
2009-07-25 13:21:00	41	195	4	25Jul09_s01	1	FALSE	80033
2010-05-22 10:39:00	48	226	5	22May10_s05	5	TRUE	80033
2010-06-02 10:26:00	51	239	5	02Jun10_s03	3	TRUE	80033
2010-06-02 11:02:00	51	240	5	02Jun10_s04	4	FALSE	80033
2010-06-08 11:23:00	54	260	6	08Jun10_s03	3	FALSE	80033
2010-07-17 10:26:00	65	333	7	17jul10_s02	2	FALSE	80033
2010-08-01 10:06:00	70	366	8	01Aug10_s02	2	FALSE	80033
2011-05-21 09:20:00	78	416	9	21May11_s02	2	FALSE	80033
2011-05-25 10:49:00	80	436	10	25May11_s06	6	FALSE	80033
2011-05-31 12:13:00	82	457	10	31May11_s08	8	FALSE	80033
2011-07-27 08:49:00	96	553	12	27Jul11_s01	1	TRUE	80033
2009-05-30 14:44:00	8	25	1	30May09_s04	4	TRUE	80034
2009-06-02 12:17:00	10	36	1	02Jun09_s03	3	FALSE	80034
2009-06-17 12:32:00	19	76	2	17Jun09_s04	4	FALSE	80034
2009-06-28 12:22:00	26	115	3	28Jun09_s05	5	FALSE	80034
2009-08-01 11:40:00	45	215	4	01Aug09_s05	5	FALSE	80034
2010-06-05 11:14:00	52	251	5	05Jun10_s08	8	FALSE	80034
2010-06-12 13:12:00	56	272	6	12Jun10_s06	6	FALSE	80034
2010-07-06 10:24:00	60	300	7	06Jul10_s03	3	TRUE	80034
2010-07-06 11:26:00	60	301	7	06Jul10_s04	4	FALSE	80034
2011-05-11 11:36:00	73	392	9	11May11_s05	5	FALSE	80034
2011-07-26 10:00:00	95	552	12	26Jul11_s04	4	FALSE	80034
2011-07-27 12:45:00	96	555	12	27Jul11_s03	3	FALSE	80034
2009-06-10 11:15:00	14	49	2	10Jun09_s01	1	TRUE	80035
2009-06-17 08:39:00	19	73	2	17Jun09_s01	1	TRUE	80035
2009-06-23 14:15:00	23	102	2	23Jun09_s06	6	FALSE	80035
2010-06-06 09:21:00	53	253	6	06Jun10_s02	2	FALSE	80035
2010-07-13 09:37:00	63	324	7	13jul10_s04	4	TRUE	80035
2010-07-13 10:10:00	63	326	7	13jul10_s06	6	FALSE	80035
2010-07-27 08:51:00	68	355	8	27Jul10_s03	3	TRUE	80035
2011-05-21 12:41:00	78	423	9	21May11_s10	10	TRUE	80035
2011-06-14 08:37:00	88	501	11	14Jun11_s01	1	TRUE	80035
2011-06-14 10:42:00	88	504	11	14Jun11_s04	4	TRUE	80035
2011-06-15 14:15:00	89	514	11	15Jun11_s06	6	TRUE	80035
2009-06-14 09:40:00	17	65	2	14Jun09_s01	1	TRUE	80036
2009-07-03 12:14:00	30	139	3	03Jul09_s07	7	TRUE	80036
2010-05-23 14:09:00	49	233	5	23May10_s04	4	TRUE	80036
2010-06-02 14:20:00	51	244	5	02Jun10_s08	8	FALSE	80036
2011-05-25 10:49:00	80	436	10	25May11_s06	6	FALSE	80036
2009-06-14 11:02:00	17	66	2	14Jun09_s02	2	FALSE	80037
2009-06-23 16:03:00	23	105	2	23Jun09_s09	9	TRUE	80037
2009-07-18 10:01:00	37	178	4	18Jul09_s01	1	FALSE	80037
2009-07-19 14:31:00	38	186	4	19Jul09_s04	4	FALSE	80037
2010-05-29 10:43:00	50	235	5	29May10_s01	1	TRUE	80037
2010-06-02 14:09:00	51	243	5	02Jun10_s07	7	FALSE	80037
2010-06-02 14:20:00	51	244	5	02Jun10_s08	8	FALSE	80037
2011-08-10 13:16:00	99	573	12	10Aug11_s08	8	FALSE	80037
2011-08-10 13:56:00	99	574	12	10Aug11_s09	9	FALSE	80037
2009-05-31 14:03:00	9	31	1	31May09_s04	4	TRUE	80038
2009-05-31 14:36:00	9	32	1	31May09_s05	5	TRUE	80038
2009-07-30 12:42:00	44	209	4	30Jul09_s02	2	TRUE	80038
2011-05-17 13:04:00	76	406	9	17May11_s04	4	FALSE	80038
2011-05-25 12:20:00	80	438	10	25May11_s08	8	TRUE	80038
2011-06-21 10:04:00	91	526	12	21Jun11_s03	3	FALSE	80038
2011-07-27 08:49:00	96	553	12	27Jul11_s01	1	TRUE	80038
2009-05-31 12:58:00	9	30	1	31May09_s03	3	TRUE	80039
2009-06-28 12:22:00	26	115	3	28Jun09_s05	5	FALSE	80039
2010-06-06 11:08:00	53	255	6	06Jun10_s04	4	FALSE	80039
2011-07-27 12:45:00	96	555	12	27Jul11_s03	3	FALSE	80039
2009-06-28 10:57:00	26	114	3	28Jun09_s03	3	FALSE	80040
2010-06-06 09:00:00	53	252	6	06Jun10_s01	1	TRUE	80040
2010-06-06 09:21:00	53	253	6	06Jun10_s02	2	FALSE	80040
2009-05-27 10:25:00	6	14	1	27May09_s03	3	FALSE	80041
2009-06-30 10:44:00	27	121	3	30Jun09_s04	4	FALSE	80041
2009-07-01 14:30:00	28	124	3	01Jul09_s03	3	TRUE	80041
2009-07-03 10:54:00	30	138	3	03Jul09_s06	6	FALSE	80041
2009-07-15 10:28:00	35	166	4	15Jul09_s03	3	FALSE	80041
2010-06-08 12:22:00	54	262	6	08Jun10_s05	5	TRUE	80041
2010-06-09 12:31:00	55	266	6	09Jun10_s02	2	FALSE	80041
2010-07-06 13:06:00	60	304	7	06Jul10_s07	7	TRUE	80041
2010-07-14 07:47:00	64	329	7	14Jul10_s01	1	FALSE	80041
2010-07-21 14:57:00	66	345	8	21jul10_s05	5	FALSE	80041
2010-08-02 12:01:00	71	377	8	02Aug10_s05	5	FALSE	80041
2010-08-02 14:14:00	71	379	8	02aug10_s07	7	FALSE	80041
2011-05-14 08:48:00	75	400	9	14May11_s01	1	FALSE	80041
2011-05-17 09:57:00	76	403	9	17May11_s01	1	FALSE	80041
2011-05-31 10:37:00	82	453	10	31May11_s04	4	FALSE	80041
2011-05-31 10:56:00	82	454	10	31May11_s05	5	TRUE	80041
2011-06-07 10:32:00	84	471	11	07Jun11_s05	5	FALSE	80041
2011-06-18 10:07:00	90	517	12	18Jun11_s03	3	FALSE	80041
2011-08-02 12:04:00	97	562	12	02Aug11_s05	5	FALSE	80041
2011-08-09 11:34:00	98	565	12	09Aug11_s03	3	TRUE	80041
2011-08-10 13:16:00	99	573	12	10Aug11_s08	8	FALSE	80041
2009-06-09 13:08:00	13	45	2	09Jun09_s02	2	FALSE	80042
2009-07-18 10:49:00	37	179	4	18Jul09_s02	2	FALSE	80042
2010-05-22 08:51:00	48	222	5	22May10_s01	1	TRUE	80042
2010-06-08 13:54:00	54	263	6	08Jun10_s06	6	FALSE	80042
2010-07-17 12:26:00	65	336	7	17jul10_s05	5	FALSE	80042
2010-07-24 11:31:00	67	350	8	24jul10_s05	5	FALSE	80042
2010-08-01 13:16:00	70	370	8	01aug10_s06	6	FALSE	80042
2011-05-18 11:48:00	77	412	9	18May11_s04	4	FALSE	80042
2011-05-18 14:48:00	77	414	9	18May11_s07	7	FALSE	80042
2009-06-09 16:23:00	13	48	2	09Jun09_s06	6	FALSE	80043
2009-07-05 13:03:00	31	145	3	05Jul09_s06	6	FALSE	80043
2011-05-17 13:04:00	76	406	9	17May11_s04	4	FALSE	80043
2011-06-04 08:41:00	83	460	10	04Jun11_s01	1	FALSE	80043
2009-07-25 14:14:00	41	198	4	25Jul09_s04	4	FALSE	80044
2009-08-01 11:40:00	45	215	4	01Aug09_s05	5	FALSE	80044
2009-08-04 14:28:00	46	216	4	04Aug09_s02	2	TRUE	80044
2009-07-01 14:30:00	28	124	3	01Jul09_s03	3	TRUE	80045
2009-07-05 15:19:00	31	146	3	05Jul09_s07	7	FALSE	80045
2009-07-07 10:25:00	32	147	3	07Jul09_s01	1	FALSE	80045
2009-07-15 13:09:00	35	171	4	15Jul09_s08	8	TRUE	80045
2009-07-16 12:26:00	36	176	4	16Jul09_s07	7	FALSE	80045
2009-07-29 11:13:00	43	207	4	29Jul09_s06	6	TRUE	80045
2010-06-08 12:22:00	54	262	6	08Jun10_s05	5	TRUE	80045
2010-06-09 11:19:00	55	265	6	09Jun10_s01	1	TRUE	80045
2010-06-09 12:31:00	55	266	6	09Jun10_s02	2	FALSE	80045
2010-06-12 10:49:00	56	269	6	12Jun10_s03	3	TRUE	80045
2010-07-06 13:06:00	60	304	7	06Jul10_s07	7	TRUE	80045
2010-07-10 09:58:00	61	308	7	10Jul10_s06	6	FALSE	80045
2010-07-10 10:16:00	61	309	7	10Jul10_s07	7	FALSE	80045
2011-06-09 08:36:00	86	487	11	09Jun11_s03	3	FALSE	80045
2011-08-10 13:56:00	99	574	12	10Aug11_s09	9	FALSE	80045
2009-07-01 13:57:00	28	123	3	01Jul09_s02	2	FALSE	80046
2009-06-10 11:46:00	14	50	2	10Jun09_s02	2	TRUE	80047
2010-06-08 11:23:00	54	260	6	08Jun10_s03	3	FALSE	80047
2010-07-14 08:52:00	64	330	7	14jul10_s02	2	FALSE	80047
2010-07-27 09:32:00	68	356	8	27jul10_s04	4	FALSE	80047
2011-05-21 09:20:00	78	416	9	21May11_s02	2	FALSE	80047
2009-06-13 12:36:00	16	64	2	13Jun09_s06	6	FALSE	80048
2010-05-11 09:56:00	47	218	5	11May10_s02	2	TRUE	80048
2010-05-11 10:42:00	47	220	5	11May10_s04	4	FALSE	80048
2010-05-23 13:37:00	49	232	5	23May10_s03	3	FALSE	80048
2010-06-05 08:39:00	52	246	5	05Jun10_s02	2	FALSE	80048
2010-07-17 10:26:00	65	333	7	17jul10_s02	2	FALSE	80048
2010-07-21 09:58:00	66	342	8	21jul10_s02	2	FALSE	80048
2009-04-29 13:27:00	3	8	1	29Apr09_s06	6	TRUE	80049
2009-07-01 15:48:00	28	125	3	01Jul09_s04	4	TRUE	80049
2009-07-03 10:54:00	30	138	3	03Jul09_s06	6	FALSE	80049
2009-07-15 11:18:00	35	168	4	15Jul09_s05	5	TRUE	80049
2009-08-04 14:28:00	46	216	4	04Aug09_s02	2	TRUE	80049
2010-06-02 13:21:00	51	242	5	02Jun10_s06	6	FALSE	80049
2010-06-08 12:22:00	54	262	6	08Jun10_s05	5	TRUE	80049
2010-06-09 11:19:00	55	265	6	09Jun10_s01	1	TRUE	80049
2010-06-12 10:49:00	56	269	6	12Jun10_s03	3	TRUE	80049
2010-07-06 13:06:00	60	304	7	06Jul10_s07	7	TRUE	80049
2010-07-14 07:47:00	64	329	7	14Jul10_s01	1	FALSE	80049
2010-07-28 09:09:00	69	359	8	28Jul10_s04	4	FALSE	80049
2011-05-17 09:57:00	76	403	9	17May11_s01	1	FALSE	80049
2011-05-24 11:42:00	79	427	10	24May11_s05	5	FALSE	80049
2009-05-27 09:05:00	6	13	1	27May09_s01	1	TRUE	80050
2009-05-28 09:25:00	7	17	1	28May09_s02	2	TRUE	80050
2009-06-13 10:48:00	16	61	2	13Jun09_s03	3	FALSE	80050
2009-06-28 09:57:00	26	112	3	28Jun09_s01	1	FALSE	80050
2010-05-11 10:42:00	47	220	5	11May10_s04	4	FALSE	80050
2010-06-06 13:19:00	53	257	6	06Jun10_s06	6	FALSE	80050
2010-06-08 14:18:00	54	264	6	08Jun10_s07	7	FALSE	80050
2010-07-01 08:23:00	58	286	6	01Jul10_s01	1	FALSE	80050
2010-07-24 12:42:00	67	352	8	24jul10_s07	7	FALSE	80050
2010-07-24 12:57:00	67	353	8	24jul10_s08	8	FALSE	80050
2010-08-01 12:02:00	70	369	8	01aug10_s05	5	FALSE	80050
2011-05-18 14:48:00	77	414	9	18May11_s07	7	FALSE	80050
2011-06-11 09:14:00	87	496	11	11Jun11_s04	4	FALSE	80050
2011-06-21 10:44:00	91	528	12	21Jun11_s05	5	FALSE	80050
2011-07-20 13:07:00	93	538	12	20Jul11_s07	7	FALSE	80050
2011-07-21 09:30:00	94	544	12	21Jul11_s03	3	FALSE	80050
2011-08-02 08:51:00	97	560	12	02Aug11_s03	3	FALSE	80050
2009-06-06 13:01:00	11	41	1	06Jun09_s04	4	TRUE	80051
2009-06-28 10:57:00	26	114	3	28Jun09_s03	3	FALSE	80051
2010-05-22 13:33:00	48	229	5	22May10_s08	8	FALSE	80051
2009-06-07 11:47:00	12	43	2	07Jun09_s02	2	FALSE	80052
2009-06-18 12:11:00	20	83	2	18Jun09_s03	3	FALSE	80052
2009-07-18 11:13:00	37	180	4	18Jul09_s03	3	TRUE	80052
2009-06-16 08:33:00	18	72	2	16Jun09_s03	3	TRUE	80053
2009-07-29 07:24:00	43	202	4	29Jul09_s01	1	FALSE	80053
2009-07-29 08:59:00	43	204	4	29Jul09_s03	3	TRUE	80053
2011-05-31 10:56:00	82	454	10	31May11_s05	5	TRUE	80053
2009-07-12 12:30:00	34	163	3	12Jul09_s05	5	FALSE	80054
2009-07-15 13:09:00	35	171	4	15Jul09_s08	8	TRUE	80054
2010-06-08 11:23:00	54	260	6	08Jun10_s03	3	FALSE	80054
2010-06-08 11:57:00	54	261	6	08Jun10_s04	4	FALSE	80054
2010-06-09 12:31:00	55	266	6	09Jun10_s02	2	FALSE	80054
2010-06-12 10:49:00	56	269	6	12Jun10_s03	3	TRUE	80054
2010-07-06 13:06:00	60	304	7	06Jul10_s07	7	TRUE	80054
2010-07-10 10:16:00	61	309	7	10Jul10_s07	7	FALSE	80054
2010-07-11 09:50:00	62	314	7	11Jul10_s01	1	FALSE	80054
2011-05-28 09:52:00	81	443	10	28May11_s02	2	FALSE	80054
2011-08-10 13:16:00	99	573	12	10Aug11_s08	8	FALSE	80054
2009-07-16 11:27:00	36	175	4	16Jul09_s06	6	FALSE	80055
2009-08-04 14:28:00	46	216	4	04Aug09_s02	2	TRUE	80055
2010-06-09 11:19:00	55	265	6	09Jun10_s01	1	TRUE	80055
2010-07-17 11:15:00	65	334	7	17jul10_s03	3	FALSE	80055
2011-06-22 09:29:00	92	530	12	22Jun11_s02	2	FALSE	80055
2009-07-19 12:29:00	38	184	4	19Jul09_s02	2	TRUE	80056
2009-07-19 13:14:00	38	185	4	19Jul09_s03	3	TRUE	80056
2009-07-22 12:57:00	40	194	4	22Jul09_s02	2	TRUE	80056
2010-05-29 10:43:00	50	235	5	29May10_s01	1	TRUE	80056
2010-07-27 08:30:00	68	354	8	27jul10_s02	2	FALSE	80056
2011-05-17 13:04:00	76	406	9	17May11_s04	4	FALSE	80056
2011-05-31 08:49:00	82	451	10	31May11_s02	2	FALSE	80056
2011-07-20 13:07:00	93	538	12	20Jul11_s07	7	FALSE	80056
2011-08-02 08:51:00	97	560	12	02Aug11_s03	3	FALSE	80056
2009-07-03 13:37:00	30	140	3	03Jul09_s08	8	FALSE	80057
2010-06-08 12:22:00	54	262	6	08Jun10_s05	5	TRUE	80057
2010-06-09 11:19:00	55	265	6	09Jun10_s01	1	TRUE	80057
2010-06-15 08:42:00	57	277	6	15Jun10_s02	2	FALSE	80057
2010-07-06 09:01:00	60	299	7	06Jul10_s01	1	FALSE	80057
2010-07-17 11:15:00	65	334	7	17jul10_s03	3	FALSE	80057
2010-08-02 09:59:00	71	373	8	02Aug10_s01	1	FALSE	80057
2011-07-20 11:34:00	93	535	12	20Jul11_s04	4	FALSE	80057
2011-08-10 09:20:00	99	571	12	10Aug11_s04	4	FALSE	80057
2011-08-10 13:56:00	99	574	12	10Aug11_s09	9	FALSE	80057
2009-04-29 13:27:00	3	8	1	29Apr09_s06	6	TRUE	80058
2009-06-11 10:58:00	15	56	2	11Jun09_s01	1	FALSE	80058
2009-07-21 11:59:00	39	188	4	21Jul09_s02	2	FALSE	80058
2010-08-02 14:54:00	71	380	8	02aug10_s08	8	FALSE	80058
2011-06-08 12:50:00	85	480	11	08Jun11_s04	4	FALSE	80058
2011-07-20 09:18:00	93	534	12	20Jul11_s02	2	FALSE	80058
2011-07-21 10:16:00	94	545	12	21Jul11_s04	4	FALSE	80058
2009-07-03 10:27:00	30	137	3	03Jul09_s05	5	TRUE	80059
2011-06-07 14:46:00	84	476	11	07Jun11_s11	11	TRUE	80059
2009-04-29 13:27:00	3	8	1	29Apr09_s06	6	TRUE	80060
2009-07-11 13:30:00	33	158	3	11Jul09_s06	6	TRUE	80060
2011-05-11 09:56:00	73	390	9	11May11_s03	3	TRUE	80060
2011-07-21 11:55:00	94	547	12	21Jul11_s06	6	FALSE	80060
2009-07-03 10:27:00	30	137	3	03Jul09_s05	5	TRUE	80061
2010-07-28 10:50:00	69	362	8	28jul10_s07	7	TRUE	80061
2010-08-03 13:31:00	72	384	8	03aug10_s05	5	FALSE	80061
2011-05-28 13:01:00	81	448	10	28May11_s08	8	FALSE	80061
2011-06-07 14:46:00	84	476	11	07Jun11_s11	11	TRUE	80061
2009-06-23 14:59:00	23	104	2	23Jun09_s08	8	TRUE	80062
2010-07-13 09:23:00	63	323	7	13jul10_s03	3	FALSE	80062
2011-06-04 09:44:00	83	462	10	04Jun11_s03	3	TRUE	80062
2009-07-03 12:14:00	30	139	3	03Jul09_s07	7	TRUE	80063
2009-07-30 12:42:00	44	209	4	30Jul09_s02	2	TRUE	80063
2011-06-07 14:46:00	84	476	11	07Jun11_s11	11	TRUE	80063
2011-06-18 14:00:00	90	523	12	18Jun11_s11	11	TRUE	80063
2009-07-05 11:46:00	31	144	3	05Jul09_s03	3	FALSE	80064
2010-06-02 14:20:00	51	244	5	02Jun10_s08	8	FALSE	80064
2010-06-09 11:19:00	55	265	6	09Jun10_s01	1	TRUE	80064
2010-06-12 10:49:00	56	269	6	12Jun10_s03	3	TRUE	80064
2010-07-06 13:06:00	60	304	7	06Jul10_s07	7	TRUE	80064
2010-07-10 09:58:00	61	308	7	10Jul10_s06	6	FALSE	80064
2011-05-21 12:41:00	78	423	9	21May11_s10	10	TRUE	80064
2011-05-24 12:47:00	79	430	10	24May11_s08	8	FALSE	80064
2011-06-07 11:06:00	84	473	11	07Jun11_s07	7	FALSE	80064
2011-06-21 10:04:00	91	526	12	21Jun11_s03	3	FALSE	80064
2009-06-20 10:30:00	21	87	2	20Jun09_s01	1	FALSE	80065
2009-07-21 11:59:00	39	188	4	21Jul09_s02	2	FALSE	80065
2010-06-15 12:29:00	57	284	6	15Jun10_s10	10	FALSE	80065
2010-07-03 12:16:00	59	297	6	03Jul10_s03	3	TRUE	80065
2010-07-10 14:09:00	61	313	7	10jul10_s12	12	FALSE	80065
2011-05-12 10:50:00	74	397	9	12May11_s03	3	FALSE	80065
2009-06-17 13:14:00	19	77	2	17Jun09_s05	5	TRUE	80066
2009-07-30 12:42:00	44	209	4	30Jul09_s02	2	TRUE	80066
2010-06-09 12:31:00	55	266	6	09Jun10_s02	2	FALSE	80066
2010-08-03 13:59:00	72	386	8	03aug10_s07	7	TRUE	80066
2010-08-03 14:11:00	72	387	8	03aug10_s08	8	TRUE	80066
2011-05-12 13:14:00	74	399	9	12May11_s05	5	TRUE	80066
2011-05-25 12:20:00	80	438	10	25May11_s08	8	TRUE	80066
2011-06-08 13:22:00	85	482	11	08Jun11_s06	6	TRUE	80066
2009-07-07 10:25:00	32	147	3	07Jul09_s01	1	FALSE	80067
2010-06-09 11:19:00	55	265	6	09Jun10_s01	1	TRUE	80067
2010-07-01 13:10:00	58	294	6	01Jul10_s10	10	FALSE	80067
2010-07-28 12:59:00	69	364	8	28jul10_s10	10	TRUE	80067
2011-05-14 10:34:00	75	401	9	14May11_s02	2	FALSE	80067
2011-05-24 12:24:00	79	429	10	24May11_s07	7	FALSE	80067
2011-06-07 11:06:00	84	473	11	07Jun11_s07	7	FALSE	80067
2011-06-14 11:33:00	88	506	11	14Jun11_s07	7	FALSE	80067
2009-07-07 10:25:00	32	147	3	07Jul09_s01	1	FALSE	80068
2009-07-12 12:30:00	34	163	3	12Jul09_s05	5	FALSE	80068
2010-06-08 12:22:00	54	262	6	08Jun10_s05	5	TRUE	80068
2010-06-09 12:31:00	55	266	6	09Jun10_s02	2	FALSE	80068
2010-06-12 10:49:00	56	269	6	12Jun10_s03	3	TRUE	80068
2010-07-06 13:06:00	60	304	7	06Jul10_s07	7	TRUE	80068
2010-07-10 10:16:00	61	309	7	10Jul10_s07	7	FALSE	80068
2010-07-11 09:50:00	62	314	7	11Jul10_s01	1	FALSE	80068
2011-05-21 12:27:00	78	422	9	21May11_s09	9	FALSE	80068
2011-05-24 11:42:00	79	427	10	24May11_s05	5	FALSE	80068
2011-07-20 11:47:00	93	536	12	20Jul11_s05	5	FALSE	80068
2011-08-10 13:16:00	99	573	12	10Aug11_s08	8	FALSE	80068
2009-06-16 08:33:00	18	72	2	16Jun09_s03	3	TRUE	80069
2010-07-13 12:14:00	63	328	7	13Jul10_s08	8	FALSE	80069
2009-05-04 13:30:00	4	10	1	04May09_s01	1	FALSE	80070
2009-07-02 10:16:00	29	129	3	02Jul09_s03	3	TRUE	80070
2010-06-06 13:19:00	53	257	6	06Jun10_s06	6	FALSE	80070
2010-06-08 14:18:00	54	264	6	08Jun10_s07	7	FALSE	80070
2010-07-01 09:06:00	58	287	6	01Jul10_s02	2	TRUE	80070
2010-07-11 14:27:00	62	320	7	11jul10_s08	8	FALSE	80070
2010-07-24 12:42:00	67	352	8	24jul10_s07	7	FALSE	80070
2010-07-24 12:57:00	67	353	8	24jul10_s08	8	FALSE	80070
2010-08-01 12:02:00	70	369	8	01aug10_s05	5	FALSE	80070
2011-05-11 13:35:00	73	394	9	11May11_s07	7	TRUE	80070
2011-05-18 12:21:00	77	413	9	18May11_s05	5	FALSE	80070
2011-05-31 12:42:00	82	458	10	31May11_s09	9	FALSE	80070
2011-06-11 09:14:00	87	496	11	11Jun11_s04	4	FALSE	80070
2011-08-02 08:51:00	97	560	12	02Aug11_s03	3	FALSE	80070
2009-07-19 13:14:00	38	185	4	19Jul09_s03	3	TRUE	80071
2011-06-04 09:44:00	83	462	10	04Jun11_s03	3	TRUE	80071
2009-07-12 12:30:00	34	163	3	12Jul09_s05	5	FALSE	80072
2011-06-22 09:29:00	92	530	12	22Jun11_s02	2	FALSE	80072
2010-05-23 14:09:00	49	233	5	23May10_s04	4	TRUE	80073
2010-08-02 14:54:00	71	380	8	02aug10_s08	8	FALSE	80073
2011-06-07 11:06:00	84	473	11	07Jun11_s07	7	FALSE	80073
2011-06-18 14:00:00	90	523	12	18Jun11_s11	11	TRUE	80073
2010-05-29 10:43:00	50	235	5	29May10_s01	1	TRUE	80074
2010-06-06 11:08:00	53	255	6	06Jun10_s04	4	FALSE	80074
2011-06-04 09:16:00	83	461	10	04Jun11_s02	2	FALSE	80074
2011-08-02 10:25:00	97	561	12	02Aug11_s04	4	FALSE	80074
2011-08-10 10:24:00	99	572	12	10Aug11_s06	6	FALSE	80074
2009-07-16 13:00:00	36	177	4	16Jul09_s08	8	FALSE	80075
2010-06-15 09:13:00	57	278	6	15Jun10_s03	3	FALSE	80075
2010-07-11 09:50:00	62	314	7	11Jul10_s01	1	FALSE	80075
2010-07-14 08:52:00	64	330	7	14jul10_s02	2	FALSE	80075
2010-07-14 10:14:00	64	331	7	14jul10_s03	3	FALSE	80075
2011-06-09 09:21:00	86	488	11	09Jun11_s04	4	FALSE	80075
2011-08-10 13:56:00	99	574	12	10Aug11_s09	9	FALSE	80075
2009-07-01 14:30:00	28	124	3	01Jul09_s03	3	TRUE	80076
2009-07-16 12:26:00	36	176	4	16Jul09_s07	7	FALSE	80076
2010-06-09 12:31:00	55	266	6	09Jun10_s02	2	FALSE	80076
2010-06-15 08:42:00	57	277	6	15Jun10_s02	2	FALSE	80076
2010-07-17 11:15:00	65	334	7	17jul10_s03	3	FALSE	80076
2011-07-20 11:47:00	93	536	12	20Jul11_s05	5	FALSE	80076
2009-07-15 11:18:00	35	168	4	15Jul09_s05	5	TRUE	80077
2010-06-09 12:31:00	55	266	6	09Jun10_s02	2	FALSE	80077
2010-06-12 10:49:00	56	269	6	12Jun10_s03	3	TRUE	80077
2010-07-06 13:06:00	60	304	7	06Jul10_s07	7	TRUE	80077
2011-07-20 11:47:00	93	536	12	20Jul11_s05	5	FALSE	80077
2011-08-10 09:20:00	99	571	12	10Aug11_s04	4	FALSE	80077
2011-08-10 13:16:00	99	573	12	10Aug11_s08	8	FALSE	80077
2010-06-08 13:54:00	54	263	6	08Jun10_s06	6	FALSE	80078
2010-07-28 10:07:00	69	360	8	28jul10_s05	5	FALSE	80078
2010-08-01 12:02:00	70	369	8	01aug10_s05	5	FALSE	80078
2011-05-18 14:48:00	77	414	9	18May11_s07	7	FALSE	80078
2011-06-11 09:05:00	87	495	11	11Jun11_s03	3	FALSE	80078
2011-08-02 08:31:00	97	559	12	02Aug11_s02	2	FALSE	80078
2011-08-02 08:51:00	97	560	12	02Aug11_s03	3	FALSE	80078
2009-07-01 15:48:00	28	125	3	01Jul09_s04	4	TRUE	80080
2009-07-16 12:26:00	36	176	4	16Jul09_s07	7	FALSE	80080
2010-06-12 10:49:00	56	269	6	12Jun10_s03	3	TRUE	80080
2010-07-11 09:50:00	62	314	7	11Jul10_s01	1	FALSE	80080
2011-05-21 09:20:00	78	416	9	21May11_s02	2	FALSE	80080
2011-07-20 11:47:00	93	536	12	20Jul11_s05	5	FALSE	80080
2009-06-20 10:30:00	21	87	2	20Jun09_s01	1	FALSE	80081
2009-07-21 11:59:00	39	188	4	21Jul09_s02	2	FALSE	80081
2010-07-10 14:09:00	61	313	7	10jul10_s12	12	FALSE	80081
2010-06-09 11:19:00	55	265	6	09Jun10_s01	1	TRUE	80082
2010-06-09 12:31:00	55	266	6	09Jun10_s02	2	FALSE	80082
2010-06-12 10:49:00	56	269	6	12Jun10_s03	3	TRUE	80082
2010-08-02 12:01:00	71	377	8	02Aug10_s05	5	FALSE	80082
2010-06-05 11:14:00	52	251	5	05Jun10_s08	8	FALSE	80083
2010-06-06 11:08:00	53	255	6	06Jun10_s04	4	FALSE	80083
2010-06-08 09:16:00	54	258	6	08Jun10_s01	1	FALSE	80084
2010-06-08 09:45:00	54	259	6	08Jun10_s02	2	FALSE	80084
2010-06-09 11:19:00	55	265	6	09Jun10_s01	1	TRUE	80084
2011-06-22 12:22:00	92	532	12	22Jun11_s04	4	FALSE	80084
2010-06-08 11:23:00	54	260	6	08Jun10_s03	3	FALSE	80085
2010-06-09 11:19:00	55	265	6	09Jun10_s01	1	TRUE	80085
2010-06-12 10:49:00	56	269	6	12Jun10_s03	3	TRUE	80085
2011-06-08 14:17:00	85	484	11	08Jun11_s09	9	TRUE	80085
2011-08-09 13:33:00	98	568	12	09Aug11_s07	7	FALSE	80085
2009-07-07 10:25:00	32	147	3	07Jul09_s01	1	FALSE	80086
2010-06-09 12:31:00	55	266	6	09Jun10_s02	2	FALSE	80086
2010-06-12 10:49:00	56	269	6	12Jun10_s03	3	TRUE	80086
2010-05-23 14:09:00	49	233	5	23May10_s04	4	TRUE	80087
2010-06-05 09:45:00	52	248	5	05Jun10_s05	5	FALSE	80087
2010-07-10 14:09:00	61	313	7	10jul10_s12	12	FALSE	80087
2010-08-02 14:54:00	71	380	8	02aug10_s08	8	FALSE	80087
2011-05-12 09:54:00	74	396	9	12May11_s02	2	FALSE	80087
2011-05-28 12:20:00	81	447	10	28May11_s07	7	FALSE	80087
2011-06-08 11:33:00	85	478	11	08Jun11_s02	2	TRUE	80087
2010-06-15 11:48:00	57	283	6	15Jun10_s09	9	TRUE	80088
2010-07-21 14:16:00	66	343	8	21jul10_s03	3	FALSE	80088
2009-07-21 14:49:00	39	191	4	21Jul09_s05	5	FALSE	80089
2010-07-03 12:16:00	59	297	6	03Jul10_s03	3	TRUE	80089
2011-05-25 11:10:00	80	437	10	25May11_s07	7	FALSE	80089
2009-06-23 11:55:00	23	98	2	23Jun09_s02	2	FALSE	80090
2010-07-17 14:20:00	65	338	7	17jul10_s08	8	FALSE	80090
2010-07-17 14:54:00	65	339	7	17jul10_s09	9	TRUE	80090
2010-08-01 13:47:00	70	371	8	01aug10_s07	7	TRUE	80090
2010-06-09 12:31:00	55	266	6	09Jun10_s02	2	FALSE	80091
2010-06-12 10:49:00	56	269	6	12Jun10_s03	3	TRUE	80091
2010-08-02 12:01:00	71	377	8	02Aug10_s05	5	FALSE	80091
2011-06-22 08:23:00	92	529	12	22Jun11_s01	1	FALSE	80091
2011-07-20 11:47:00	93	536	12	20Jul11_s05	5	FALSE	80091
2010-06-12 10:49:00	56	269	6	12Jun10_s03	3	TRUE	80092
2010-06-08 11:23:00	54	260	6	08Jun10_s03	3	FALSE	80093
2010-06-08 12:22:00	54	262	6	08Jun10_s05	5	TRUE	80093
2010-06-09 11:19:00	55	265	6	09Jun10_s01	1	TRUE	80093
2010-06-09 12:31:00	55	266	6	09Jun10_s02	2	FALSE	80093
2010-06-12 10:49:00	56	269	6	12Jun10_s03	3	TRUE	80093
2010-06-08 12:22:00	54	262	6	08Jun10_s05	5	TRUE	80094
2010-06-09 11:19:00	55	265	6	09Jun10_s01	1	TRUE	80094
2009-07-01 14:30:00	28	124	3	01Jul09_s03	3	TRUE	80096
2010-06-09 12:31:00	55	266	6	09Jun10_s02	2	FALSE	80096
2010-06-12 09:48:00	56	267	6	12Jun10_s01	1	TRUE	80097
2010-06-12 10:08:00	56	268	6	12Jun10_s02	2	TRUE	80097
2010-08-02 12:01:00	71	377	8	02Aug10_s05	5	FALSE	80097
2009-06-14 09:40:00	17	65	2	14Jun09_s01	1	TRUE	80098
2010-08-01 14:08:00	70	372	8	01Aug10_s08	8	FALSE	80098
2010-06-09 11:19:00	55	265	6	09Jun10_s01	1	TRUE	80099
2010-06-09 12:31:00	55	266	6	09Jun10_s02	2	FALSE	80099
2010-08-03 14:11:00	72	387	8	03aug10_s08	8	TRUE	80099
2011-08-10 13:16:00	99	573	12	10Aug11_s08	8	FALSE	80099
2011-05-11 09:56:00	73	390	9	11May11_s03	3	TRUE	80100
2011-05-12 13:00:00	74	398	9	12May11_s04	4	TRUE	80101
2011-05-12 13:14:00	74	399	9	12May11_s05	5	TRUE	80101
2011-05-25 12:20:00	80	438	10	25May11_s08	8	TRUE	80101
2011-05-12 13:14:00	74	399	9	12May11_s05	5	TRUE	80102
2011-05-25 12:20:00	80	438	10	25May11_s08	8	TRUE	80102
2011-06-08 11:50:00	85	479	11	08Jun11_s03	3	FALSE	80103
2011-08-09 13:33:00	98	568	12	09Aug11_s07	7	FALSE	80103
2011-06-18 12:06:00	90	522	12	18Jun11_s09	9	FALSE	80104
2011-06-22 12:22:00	92	532	12	22Jun11_s04	4	FALSE	80105
2010-06-09 12:31:00	55	266	6	09Jun10_s02	2	FALSE	80106
2011-05-12 13:14:00	74	399	9	12May11_s05	5	TRUE	80106
2011-06-04 08:41:00	83	460	10	04Jun11_s01	1	FALSE	80107
2011-05-12 13:14:00	74	399	9	12May11_s05	5	TRUE	80108
2011-06-18 11:54:00	90	521	12	18Jun11_s08	8	FALSE	80108
2010-07-06 13:06:00	60	304	7	06Jul10_s07	7	TRUE	80109
2011-06-18 12:06:00	90	522	12	18Jun11_s09	9	FALSE	80109
2011-06-22 09:29:00	92	530	12	22Jun11_s02	2	FALSE	80109
2009-04-16 12:52:00	1	1	1	16Apr09_s03	3	FALSE	90001
2009-04-29 09:32:00	3	3	1	29Apr09_s01	1	FALSE	90001
2009-06-13 10:08:00	16	59	2	13Jun09_s01	1	FALSE	90001
2009-06-16 07:51:00	18	70	2	16Jun09_s01	1	FALSE	90001
2009-06-23 18:28:00	23	106	2	23Jun09_s10	10	TRUE	90001
2009-07-25 18:23:00	41	199	4	25Jul09_s05	5	FALSE	90001
2010-05-11 09:56:00	47	218	5	11May10_s02	2	TRUE	90001
2010-05-11 10:42:00	47	220	5	11May10_s04	4	FALSE	90001
2010-06-06 13:19:00	53	257	6	06Jun10_s06	6	FALSE	90001
2011-06-21 10:44:00	91	528	12	21Jun11_s05	5	FALSE	90001
2009-05-30 11:08:00	8	23	1	30May09_s02	2	TRUE	90002
2009-06-10 13:49:00	14	54	2	10Jun09_s06	6	FALSE	90002
2009-07-02 09:37:00	29	127	3	02Jul09_s01	1	FALSE	90002
2009-07-12 10:16:00	34	160	3	12Jul09_s02	2	FALSE	90002
2009-07-25 13:21:00	41	195	4	25Jul09_s01	1	FALSE	90002
2010-06-08 09:16:00	54	258	6	08Jun10_s01	1	FALSE	90002
2010-06-08 11:23:00	54	260	6	08Jun10_s03	3	FALSE	90002
2010-06-09 12:31:00	55	266	6	09Jun10_s02	2	FALSE	90002
2010-06-12 09:48:00	56	267	6	12Jun10_s01	1	TRUE	90002
2010-06-15 08:42:00	57	277	6	15Jun10_s02	2	FALSE	90002
2010-07-10 08:37:00	61	305	7	10Jul10_s02	2	FALSE	90002
2010-07-11 10:43:00	62	316	7	11jul10_s03	3	FALSE	90002
2010-07-21 09:03:00	66	341	8	21Jul10_s01	1	FALSE	90002
2010-08-01 10:06:00	70	366	8	01Aug10_s02	2	FALSE	90002
2011-05-25 14:15:00	80	441	10	25May11_s11	11	FALSE	90002
2011-06-21 09:23:00	91	524	12	21Jun11_s01	1	FALSE	90002
2011-07-21 09:30:00	94	544	12	21Jul11_s03	3	FALSE	90002
2011-08-10 09:20:00	99	571	12	10Aug11_s04	4	FALSE	90002
2011-08-10 13:16:00	99	573	12	10Aug11_s08	8	FALSE	90002
2011-08-10 13:56:00	99	574	12	10Aug11_s09	9	FALSE	90002
2009-05-28 11:55:00	7	19	1	28May09_s04	4	FALSE	90003
2009-06-16 08:33:00	18	72	2	16Jun09_s03	3	TRUE	90003
2009-07-29 07:24:00	43	202	4	29Jul09_s01	1	FALSE	90003
2009-07-29 08:59:00	43	204	4	29Jul09_s03	3	TRUE	90003
2011-07-20 13:33:00	93	539	12	20Jul11_s08	8	FALSE	90003
2009-05-27 09:05:00	6	13	1	27May09_s01	1	TRUE	90004
[truncated: 136 more rows]

## Sheet: IDs-supplemental
Code	TrawlStatus	BegStatus	Combined
10001	Trawler	Beg	Both
10002	Non-trawler	Beg	Begonly
10003	Trawler	No	Trawlonly
10004	Non-trawler	Beg	Begonly
10005	Trawler	No	Trawlonly
20001	Non-trawler	Beg	Begonly
20003	Non-trawler	No	Neither
20005	Trawler	No	Trawlonly
20006	Trawler	No	Trawlonly
20007	Trawler	Beg	Both
20008	Non-trawler	Beg	Begonly
20010	Non-trawler	Beg	Begonly
20011	Non-trawler	Beg	Begonly
20014	Trawler	No	Trawlonly
20016	Non-trawler	U	Unknown
20031	Non-trawler	Beg	Begonly
30001	Non-trawler	Beg	Begonly
30002	Non-trawler	Beg	Begonly
30003	Non-trawler	Beg	Begonly
30004	Non-trawler	No	Neither
30006	Trawler	No	Trawlonly
30008	Non-trawler	U	Unknown
30009	Non-trawler	No	Neither
30010	Non-trawler	No	Neither
30014	Non-trawler	No	Neither
30017	Non-trawler	Beg	Begonly
30018	Trawler	No	Trawlonly
30019	Non-trawler	No	Neither
30023	Trawler	No	Trawlonly
30024	Non-trawler	Beg	Begonly
30025	Trawler	Beg	Both
30027	Trawler	Beg	Both
30030	Non-trawler	U	Unknown
30031	Trawler	No	Trawlonly
30034	Non-trawler	No	Neither
30035	Non-trawler	U	Unknown
30037	Non-trawler	Beg	Begonly
30063	Non-trawler	No	Neither
40001	Trawler	No	Trawlonly
60001	Non-trawler	No	Neither
60003	Non-trawler	Beg	Begonly
60004	Non-trawler	No	Neither
60005	Trawler	Beg	Both
60006	Trawler	Beg	Both
60010	Non-trawler	No	Neither
60011	Non-trawler	Beg	Begonly
70001	Trawler	No	Trawlonly
70002	Non-trawler	Beg	Begonly
70003	Non-trawler	No	Neither
70009	Non-trawler	No	Neither
70010	Non-trawler	No	Neither
70011	Non-trawler	U	Unknown
70012	Non-trawler	No	Neither
70013	Trawler	No	Trawlonly
70014	Non-trawler	No	Neither
70016	Trawler	No	Trawlonly
70017	Trawler	Beg	Both
70018	Trawler	No	Trawlonly
70019	Non-trawler	No	Neither
70020	Trawler	No	Trawlonly
70021	Non-trawler	No	Neither
70023	Non-trawler	Beg	Begonly
70025	Non-trawler	Beg	Begonly
70029	Non-trawler	Beg	Begonly
70030	Non-trawler	Beg	Begonly
70031	Non-trawler	No	Neither
70033	Non-trawler	No	Neither
70034	Non-trawler	Beg	Begonly
70035	Non-trawler	Beg	Begonly
70036	Non-trawler	Beg	Begonly
70041	Non-trawler	No	Neither
70047	Non-trawler	No	Neither
70049	Non-trawler	Beg	Begonly
70052	Trawler	No	Trawlonly
70055	Non-trawler	No	Neither
70064	Trawler	Beg	Both
70069	Non-trawler	U	Unknown
70086	Non-trawler	No	Neither
80001	Non-trawler	Beg	Begonly
80003	Trawler	Beg	Both
80004	Trawler	No	Trawlonly
80005	Non-trawler	Beg	Begonly
80006	Trawler	No	Trawlonly
80007	Non-trawler	No	Neither
80008	Trawler	Beg	Both
80009	Non-trawler	Beg	Begonly
80010	Non-trawler	Beg	Begonly
80011	Trawler	No	Trawlonly
80012	Non-trawler	Beg	Begonly
80013	Non-trawler	No	Neither
80014	Trawler	No	Trawlonly
80016	Trawler	No	Trawlonly
80018	Trawler	Beg	Both
80019	Non-trawler	U	Unknown
80021	Trawler	No	Trawlonly
80022	Non-trawler	No	Neither
80024	Non-trawler	Beg	Begonly
80025	Non-trawler	Beg	Begonly
80026	Trawler	No	Trawlonly
80028	Non-trawler	No	Neither
80029	Non-trawler	U	Unknown
80033	Non-trawler	No	Neither
80034	Non-trawler	Beg	Begonly
80035	Non-trawler	Beg	Begonly
80037	Trawler	Beg	Both
80038	Non-trawler	U	Unknown
80041	Trawler	Beg	Both
80042	Non-trawler	No	Neither
80045	Trawler	Beg	Both
80048	Non-trawler	No	Neither
80049	Trawler	Beg	Both
80050	Non-trawler	No	Neither
80054	Trawler	No	Trawlonly
80056	Non-trawler	No	Neither
80057	Trawler	No	Trawlonly
80058	Non-trawler	No	Neither
80064	Trawler	No	Trawlonly
80065	Non-trawler	No	Neither
80066	Trawler	Beg	Both
80067	Trawler	Beg	Both
80068	Trawler	No	Trawlonly
80070	Non-trawler	Beg	Begonly
80075	Trawler	No	Trawlonly
80076	Trawler	No	Trawlonly
80077	Trawler	Beg	Both
80078	Non-trawler	No	Neither
80080	Non-trawler	U	Unknown
80087	Non-trawler	No	Neither
90001	Non-trawler	No	Neither
90002	Trawler	No	Trawlonly
90004	Non-trawler	No	Neither
90005	Non-trawler	No	Neither
90006	Non-trawler	U	Unknown
90009	Trawler	Beg	Both
90012	Trawler	Beg	Both
90019	Non-trawler	Beg	Begonly
90026	Trawler	No	Trawlonly

## Sheet: Social Clusters
Code	TrawlStatus	BegStatus	Combined	Cluster				Cluster	% Trawler	% Beggars	Total
10002	Non-trawler	Beg	Begonly	1				1	0	0.41	22
10004	Non-trawler	Beg	Begonly	1				2	0	0.5	34
20031	Non-trawler	Beg	Begonly	1				3	0	0.32	22
70025	Non-trawler	Beg	Begonly	1				4	0.93	0.37	30
70029	Non-trawler	Beg	Begonly	1				5	0.78	0.33	27
70034	Non-trawler	Beg	Begonly	1				6	1	1	2
70035	Non-trawler	Beg	Begonly	1
80012	Non-trawler	Beg	Begonly	1
80034	Non-trawler	Beg	Begonly	1
20003	Non-trawler	No	Neither	1
30004	Non-trawler	No	Neither	1
30009	Non-trawler	No	Neither	1
30014	Non-trawler	No	Neither	1
60001	Non-trawler	No	Neither	1
70009	Non-trawler	No	Neither	1
70012	Non-trawler	No	Neither	1
70014	Non-trawler	No	Neither	1
70021	Non-trawler	No	Neither	1
70041	Non-trawler	No	Neither	1
80022	Non-trawler	No	Neither	1
70069	Non-trawler	Unknown	Unknown	1
80019	Non-trawler	Unknown	Unknown	1
20001	Non-trawler	Beg	Begonly	2
20008	Non-trawler	Beg	Begonly	2
20010	Non-trawler	Beg	Begonly	2
20011	Non-trawler	Beg	Begonly	2
30001	Non-trawler	Beg	Begonly	2
30002	Non-trawler	Beg	Begonly	2
30037	Non-trawler	Beg	Begonly	2
70023	Non-trawler	Beg	Begonly	2
70030	Non-trawler	Beg	Begonly	2
80001	Non-trawler	Beg	Begonly	2
80005	Non-trawler	Beg	Begonly	2
80009	Non-trawler	Beg	Begonly	2
80010	Non-trawler	Beg	Begonly	2
80025	Non-trawler	Beg	Begonly	2
80035	Non-trawler	Beg	Begonly	2
80070	Non-trawler	Beg	Begonly	2
90019	Non-trawler	Beg	Begonly	2
30010	Non-trawler	No	Neither	2
30019	Non-trawler	No	Neither	2
30034	Non-trawler	No	Neither	2
30063	Non-trawler	No	Neither	2
60004	Non-trawler	No	Neither	2
70010	Non-trawler	No	Neither	2
70031	Non-trawler	No	Neither	2
70047	Non-trawler	No	Neither	2
70055	Non-trawler	No	Neither	2
70086	Non-trawler	No	Neither	2
80013	Non-trawler	No	Neither	2
80042	Non-trawler	No	Neither	2
80048	Non-trawler	No	Neither	2
80050	Non-trawler	No	Neither	2
80056	Non-trawler	No	Neither	2
80078	Non-trawler	No	Neither	2
90001	Non-trawler	No	Neither	2
30003	Non-trawler	Beg	Begonly	3
30017	Non-trawler	Beg	Begonly	3
30024	Non-trawler	Beg	Begonly	3
60011	Non-trawler	Beg	Begonly	3
70002	Non-trawler	Beg	Begonly	3
70049	Non-trawler	Beg	Begonly	3
80024	Non-trawler	Beg	Begonly	3
70019	Non-trawler	No	Neither	3
70033	Non-trawler	No	Neither	3
80028	Non-trawler	No	Neither	3
80058	Non-trawler	No	Neither	3
80065	Non-trawler	No	Neither	3
80087	Non-trawler	No	Neither	3
90005	Non-trawler	No	Neither	3
20016	Non-trawler	Unknown	Unknown	3
30008	Non-trawler	Unknown	Unknown	3
30030	Non-trawler	Unknown	Unknown	3
30035	Non-trawler	Unknown	Unknown	3
70011	Non-trawler	Unknown	Unknown	3
80029	Non-trawler	Unknown	Unknown	3
80038	Non-trawler	Unknown	Unknown	3
90006	Non-trawler	Unknown	Unknown	3
70003	Non-trawler	No	Neither	4
80080	Non-trawler	Unknown	Unknown	4
20007	Trawler	Beg	Both	4
30027	Trawler	Beg	Both	4
60005	Trawler	Beg	Both	4
80018	Trawler	Beg	Both	4
80037	Trawler	Beg	Both	4
80045	Trawler	Beg	Both	4
80049	Trawler	Beg	Both	4
80067	Trawler	Beg	Both	4
80077	Trawler	Beg	Both	4
90009	Trawler	Beg	Both	4
90012	Trawler	Beg	Both	4
10005	Trawler	No	Trawlonly	4
20005	Trawler	No	Trawlonly	4
20014	Trawler	No	Trawlonly	4
40001	Trawler	No	Trawlonly	4
70016	Trawler	No	Trawlonly	4
70018	Trawler	No	Trawlonly	4
70020	Trawler	No	Trawlonly	4
70052	Trawler	No	Trawlonly	4
80004	Trawler	No	Trawlonly	4
80006	Trawler	No	Trawlonly	4
80016	Trawler	No	Trawlonly	4
80026	Trawler	No	Trawlonly	4
80057	Trawler	No	Trawlonly	4
80064	Trawler	No	Trawlonly	4
80068	Trawler	No	Trawlonly	4
80075	Trawler	No	Trawlonly	4
80076	Trawler	No	Trawlonly	4
60003	Non-trawler	Beg	Begonly	5
70036	Non-trawler	Beg	Begonly	5
60010	Non-trawler	No	Neither	5
80007	Non-trawler	No	Neither	5
80033	Non-trawler	No	Neither	5
90004	Non-trawler	No	Neither	5
10001	Trawler	Beg	Both	5
60006	Trawler	Beg	Both	5
70017	Trawler	Beg	Both	5
70064	Trawler	Beg	Both	5
80003	Trawler	Beg	Both	5
80008	Trawler	Beg	Both	5
80041	Trawler	Beg	Both	5
10003	Trawler	No	Trawlonly	5
20006	Trawler	No	Trawlonly	5
30006	Trawler	No	Trawlonly	5
30018	Trawler	No	Trawlonly	5
30023	Trawler	No	Trawlonly	5
30031	Trawler	No	Trawlonly	5
70001	Trawler	No	Trawlonly	5
70013	Trawler	No	Trawlonly	5
80011	Trawler	No	Trawlonly	5
80014	Trawler	No	Trawlonly	5
80021	Trawler	No	Trawlonly	5
80054	Trawler	No	Trawlonly	5
90002	Trawler	No	Trawlonly	5
90026	Trawler	No	Trawlonly	5
30025	Trawler	Beg	Both	6
80066	Trawler	Beg	Both	6
